# Supplementary material for: A macroevolutionary common-garden experiment reveals differentially evolvable bone organization levels in slow arboreal mammals
Source: Commun Biol. 2023 Sep 28;6:995. doi: 10.1038/s42003-023-05371-3 (PMC10539518; doi:10.1038/s42003-023-05371-3)
Supplement: Supplementary file 4 — Supplementary Data 1 [file 42003_2023_5371_MOESM4_ESM.xlsx]

## Sheet: Foglio1
Specimens	Morphosource ARK ID code	Resolution (mm)	HeadPDLen(mm)	HeadMLLen(mm)	HeadAPLen(mm)	CapPDLen(mm)	CapMLLen(mm)	CapAPLen(mm)	DiscGM	SliRemCSP	DiscCSP	ExtSliRest	Only50	Rest50	DiscProxTrab	DiscDistTrab	RestProxTrab	RestDistTrab	ROIproxDiam (mm)	ROIdistDiam (mm)	ROIproxRelRes	ROIdistRelRes	BMproxy	PC1	PC2	PC3	PC4	PC5	PC6	PC7	PC8	PC9	PC10	PC11	PC12	PC13	PC14	PC15	PC16	PC17	PC18	PC19	PC20	PC21	PC22	PC23	PC24	PC25	PC26
Analcitherium sp FMNH P13131	ark:/87602/m4/369189	0.054	29.643	37.2416	22.4734	22.152	22.4734	25.6838	1	0	0	0	1	0	0	1	0	NA	14.982	NA	6.2963	NA	7.69157	NA	NA	NA	NA	NA	NA	NA	NA	NA	NA	NA	NA	NA	NA	NA	NA	NA	NA	NA	NA	NA	NA	NA	NA	NA	NA
Arctocebus calabarensis AMNH 212576	ark:/87602/m4/M99368	0.0204	5.929	5.2508	3.1056	3.473	3.8	3.51	0	0	0	0	0	0	0	0	1	0	2.5	2.5	6.1	5.05	6.13666	-0.0974973	0.0081349	0.006827	-0.0171371	0.00617743	0.00166638	-0.014202	0.012035	-0.0020028	0.00949397	-0.0028318	0.00916682	-0.00286552	0.00116872	-0.00139603	0.00214011	0.000350837	-0.000153157	0.00257522	-0.00117244	0.00231505	-0.00159416	0.000837583	-0.00110146	7.00063e-05	-0.00179579
Avahi laniger AMNH 100637	ark:/87602/m4/M98562	0.0264	7.684	5.591	4.1072	4.24	4.74	4.26	0	0	0	0	0	0	0	0	0	0	3.5	3	5.19231	5.46154	6.31184	-0.0743349	0.000799517	-0.00527401	0.00181291	-0.00663822	0.00209892	0.0100121	-0.00947112	-0.00683754	-0.00855038	0.0144214	-0.0029932	0.0143401	-0.0139344	-0.000263475	-0.00476704	-0.00302546	-0.00105266	0.00405542	0.00465787	0.00783581	-0.00501783	-0.0120427	0.0014448	0.00391104	0.00501847
Avahi laniger AMNH 170494	ark:/87602/m4/M98623	0.0257	7.495	5.646	3.7987	4.54	4.77	5	0	0	0	0	0	0	0	0	0	0	3	3.5	5.15385	5.07692	6.27391	-0.0608275	0.012957	-0.0210741	-0.000318405	-0.0184398	0.0081574	0.0121357	-0.0109466	-0.000306202	0.0201156	0.00857837	-0.0104276	0.0112155	-0.0130078	0.00154725	-0.000817096	-0.00108473	0.00170401	-0.00055164	0.00306452	0.00701338	-0.01567	-0.00737798	0.00128179	0.00154366	0.00642499
Avahi laniger FMNH 5654	ark:/87602/m4/384229	0.0263	7.845	6	3.47	4.45	4.15	4.92	0	0	0	0	0	0	0	0	0	0	3	3	5.5	5.65385	6.34435	-0.0667343	0.0128133	-0.0196736	0.00584944	-0.0209837	0.0160691	0.0139089	-0.0150058	-0.00372349	0.0223552	0.00508404	-0.0116767	0.00898594	-0.0118916	-0.000331611	-0.00267062	-0.000263827	-0.00138293	-0.00249897	0.00299235	0.0127419	-0.000812841	-0.0103422	0.00291941	-0.00531127	0.00850519
Babakotia radofilai DPC 11824	NA	0.028	19.952	15.82	7.63	11.5	13.19	11.45	0	0	0	0	1	1	0	1	1	NA	7	NA	8	NA	7.27931	-0.0394527	-0.0248455	-0.00583854	0.00945198	0.00580247	-0.0126717	0.00482813	-0.0112375	-0.0109008	-0.0154565	0.00196599	-0.00148716	-0.00647282	0.0041858	-0.00894657	0.0012689	0.00397668	0.00235612	0.00424792	-0.00156837	-0.00867648	0.00385837	0.00364714	-0.00311763	-0.00402762	0.00768098
Babakotia radofilai DPC 11825_onlyDist	NA	0.357	NA	NA	NA	12.028	13.77	12.6	1	0	NA	NA	NA	NA	NA	0	NA	1	NA	7	NA	6.5	7.11544	NA	NA	NA	NA	NA	NA	NA	NA	NA	NA	NA	NA	NA	NA	NA	NA	NA	NA	NA	NA	NA	NA	NA	NA	NA	NA
Bradypus tridactylus ZMB Mam-76147	ark:/87602/m4/369571	0.03	14.672	13.19	8.67	11.405	13.27	10.48	0	1	0	0	0	0	0	0	0	0	7.01	7.01	6.73333	7.3	7.34888	-0.0855658	-0.00192062	0.00158764	-0.0305491	0.0258071	-0.00511296	0.0031323	-0.00784125	0.0158702	0.00257759	0.00867589	-0.000385605	-0.00583953	0.00680893	-0.00139865	0.00645409	-0.00383708	0.00148261	-0.00148673	0.0011507	0.00495366	-0.00210577	-0.00127716	0.000226963	0.00102226	-0.0034474
Bradypus variegatus ZMB Mam-35824	ark:/87602/m4/369576	0.038	14.1	13.87	10.25	9.877	12.1	11.23	0	1	0	0	0	0	0	0	0	0	8.972	7.012	6.31579	6.42105	7.54114	-0.118659	-0.0105441	0.00682134	-0.0318105	0.0335124	-0.014226	-0.0097257	-0.00504401	0.0160086	0.00348887	-0.0038011	0.00280943	-0.00449532	0.00566624	-0.00679457	0.00987234	-0.00262617	-0.000732816	-0.00114534	-0.00604137	0.00233989	-0.00300701	0.00727212	-0.00613398	0.00479607	0.000336057
Bradypus variegatus ZMB Mam-38389	ark:/87602/m4/369613	0.036	14.316	12.18	8.61	11.119	12.13	12.6	0	0	1	0	0	0	0	0	0	0	6.976	6.032	6.75	5.58333	7.21086	-0.0859824	-0.0059538	-0.00219926	-0.0253504	0.0290984	-0.00328762	0.000337335	-0.0107751	0.0143256	0.00152641	0.00184798	-0.00278214	-0.0100287	0.00160629	-0.00333853	0.0121413	0.0019798	0.00261268	-0.00034578	-0.000497285	0.00218988	0.000962882	-0.00315588	0.00232644	-0.00118658	-0.00012545
Bradypus variegatus ZMB Mam-91627	ark:/87602/m4/369685	0.033	15.179	12.44	9.1	10.442	13.46	12.28	0	0	0	0	0	0	0	0	0	0	7.472	7.006	6.66667	6.54545	7.32684	-0.0957124	-0.00296458	-0.00439732	-0.0315659	0.0259477	-0.00565731	0.00538436	-0.000405304	0.0196465	0.00937439	0.00338999	-0.00365365	-0.00373012	0.00512241	-0.00598713	0.00296461	-0.000601646	0.00277481	-0.00438737	-0.00217601	0.00299708	-0.00762486	0.00228617	-0.00530071	0.00228184	-0.00383645
Chaetophractus vellerosus ZSM 1926-24	NA	0.016	6.833	6.05	3.35	4.827	4.04	5.37	0	1	0	0	0	0	0	0	0	0	3.008	3.008	10.5	15.4375	6.01365	0.0834686	0.054327	0.0306136	-0.0272772	0.0230088	-0.00417137	0.00878007	-0.00555785	0.0129674	0.00982586	-0.0226606	0.00684296	0.0231471	0.0154938	0.0259226	-0.0094373	0.00213787	0.0093679	0.00558418	-0.00656499	0.00519655	-0.000466086	-0.00821348	0.00525543	0.0118111	0.00473832
Chaetophractus villosus ZSM 1962_217	NA	0.018	10.818	9.33	5.03	6.291	5.05	6.98	0	1	0	0	0	0	0	0	0	0	4	2.982	11.5556	12.1667	6.24119	0.119126	0.0484605	0.0407576	-0.000264648	0.0505782	-0.00894074	0.0144633	-0.0136727	0.00284079	-0.0197739	-0.0161179	0.0150677	0.0211927	-0.0108446	0.0109265	-0.0170527	-0.00134143	0.0148277	-0.0111839	-0.0131773	0.0099113	0.00842584	0.00182739	0.0119044	-0.018297	-0.0129004
Chlamyphorus truncatus ZMB Mam-6007	ark:/87602/m4/369690	0.008	3.281	3.56	2.23	2.484	2.95	3.59	0	0	0	0	0	0	0	0	0	0	1	1	16.375	19	5.11903	0.208495	0.0591763	-0.188103	-0.0070318	-0.00567728	-0.0618582	-0.0585556	0.00146244	0.0102137	-0.00923097	-0.00133916	6.48034e-05	0.0128069	0.000532809	0.00108839	0.0023396	0.000321624	0.00168567	-0.00141373	0.000690734	0.00196478	0.00225593	-0.00267992	0.000875866	-9.95507e-05	-0.00139366
Choloepus didactylus FMNH 95488	ark:/87602/m4/369479	0.041	15.633	13.16	8.87	11.421	11.91	12.23	0	0	0	0	0	0	0	0	0	0	6.966	3.97	7	6.19512	7.32547	-0.0808273	-0.0189307	0.00900135	-0.0138997	0.0129084	-0.0301813	-0.00354142	0.00765849	0.0210355	-0.00622547	-0.029589	-0.0211553	-0.00625281	0.000238272	-0.00153525	-0.017291	-0.00918602	-0.0376192	0.00514988	-0.00389312	-0.0093647	0.00109818	-0.00630062	0.0082914	-0.00434535	0.00278987
Choloepus didactylus NMW B5969	ark:/87602/m4/368747	0.046	14.515	12.32	7.83	11.63	10.3	11.59	0	0	0	0	0	0	0	0	0	0	6.502	4.03	7.23913	6.52174	7.26099	-0.0764709	-0.0268509	0.00207814	-0.0138706	0.0176346	-0.0129209	0.00589517	-0.00426647	0.010638	-0.00615452	0.00897553	-0.0155447	-0.000365266	-0.00442343	-0.00351463	-0.00363847	0.00442599	-0.000627108	0.00251556	0.000607456	0.00516374	0.00235415	-0.00308851	0.00287329	-0.00461269	-0.000690792
Choloepus didactylus NMW B5971	ark:/87602/m4/369183	0.029	16.884	13.22	7.96	12.248	11.1	13.05	0	0	0	0	0	0	0	0	0	0	6.982	6.982	10.8621	9.96552	7.26937	-0.0616326	-0.0153697	0.00440601	-0.0139289	0.0025119	-0.0109259	0.00228073	0.00312323	0.0159589	-0.0160401	-0.00226254	-0.0114106	-0.00616191	-0.00209342	-1.11498e-05	-0.00252276	0.00388486	-0.00223605	0.00398824	0.00107568	0.0015136	0.00635627	-0.00388309	0.000575314	-0.00297068	-0.000502484
Choloepus didactylus ZMB Mam-102636	ark:/87602/m4/369695	0.048	17.175	12.82	8.7	11.482	11.33	11.24	0	0	0	0	0	0	0	0	0	0	6.984	6.984	7.83333	10.3958	7.14217	-0.0433005	-0.0135521	0.00807997	-0.0112612	0.00480545	-0.0131107	0.0120567	-0.000649508	0.0146612	-0.00887973	0.00512672	-0.00658294	0.00428834	-0.000243929	-0.00148911	-0.00108635	0.00661134	-0.00282698	-0.00267112	0.00454316	-0.00591025	0.00196483	0.000890348	0.000855012	-0.00225627	0.00324819
Choloepus hoffmanni ZFMK Mam-1979	NA	0.029	15.082	11.68	7.24	10.274	9.8	10.73	0	0	0	0	0	0	0	0	0	0	4.98	5.494	8.13793	9.24138	7.01087	-0.0343948	-0.019965	0.00478745	-0.0130833	-0.0132925	-0.0105628	0.01232	0.0114222	0.0243411	-0.0271069	-0.00719331	-0.0075966	-0.00600609	0.0014725	0.00282148	0.00114074	0.00412731	0.00227007	-0.00107735	0.00220804	6.86819e-05	-0.00824153	-0.000466429	-0.00293668	-0.0079887	-0.00380405
Cyclopes didactylus FMNH 61853	ark:/87602/m4/369484	0.01	5.591	4.95	2.87	4.85	3.87	3.57	0	1	0	0	0	0	0	0	0	0	2.498	2.498	10.2	12.4	5.50028	0.125636	-0.0041898	0.0279743	-0.0780433	-0.0375061	-0.0425681	-0.00324024	-0.00497914	-0.0314551	0.0205966	-0.0167516	0.00568246	-0.00963838	-0.0308217	-0.00557099	-0.0196115	0.0155479	-0.00493087	-0.0167859	-0.00182729	-0.00442237	0.00455357	0.00831523	-0.0128538	0.0086046	-0.00106373
Cyclopes didactylus FMNH 61854	ark:/87602/m4/369700	0.008	5.609	3.95	3.02	4.427	3.22	3.69	0	1	0	0	0	0	0	0	0	0	2.006	2.006	14.25	18.625	5.49096	0.108784	0.00317227	0.0377307	-0.062071	-0.0787853	-0.0101227	0.00169301	0.00986857	0.0105163	-0.013357	-0.02511	-0.00388797	0.0200282	-0.0179612	-0.0225927	0.0143956	0.00446592	0.00905483	0.00954412	0.018103	0.00180256	-0.00999169	0.00796251	0.0129922	-0.00380204	-0.00211451
Cyclopes didactylus FMNH 69971	ark:/87602/m4/369705	0.009	4.914	3.92	2.85	4.312	3.24	3.79	0	1	0	0	0	0	0	0	0	0	2.002	2.496	11.7778	14.8889	5.32405	0.17477	-0.0124696	0.0243117	-0.0672142	-0.0312591	-0.0415469	0.00563655	-0.0289216	-0.0515877	-0.00457009	0.0277443	0.00623447	-0.0319249	0.0251356	0.00818931	0.00180352	-0.00882937	-0.00777723	0.00614936	-0.0038283	0.0113079	-0.0104828	-0.00357915	0.0115884	0.000559513	-0.00629271
Cyclopes didactylus ZMB Mam-3913	ark:/87602/m4/369710	0.012	5.932	5.55	3.8	5.396	4.07	4.98	0	1	0	0	0	0	0	0	0	0	3.002	3.502	10.3333	14.4167	5.64057	0.10645	0.0253383	0.0165606	-0.0738348	-0.0848061	0.00787578	0.0282082	0.0446499	0.022828	-0.0043466	0.0224345	-0.00213917	0.00846143	0.0229483	0.000306956	0.00116898	-0.00549121	0.0097755	-0.00389846	-0.00755844	-0.00804141	0.0145275	-0.0157293	-0.00896871	-0.00192972	0.00640945
Dasypus novemcinctus ZMB Mam-85937	ark:/87602/m4/369717	0.031	10.311	8.62	5.48	5.263	6.16	7.94	0	0	0	0	0	0	0	0	0	0	1.97	3.016	6.22581	7.48387	6.3349	0.0529339	0.0566264	0.0301529	-0.0140664	0.0242305	-0.00106304	-0.0218872	0.00306104	-0.00973739	-0.0149224	-0.00551246	-0.0485831	0.00158354	0.00724183	0.00978378	-0.00894621	-0.00160071	0.00974296	0.00942453	-0.00188619	-0.00308486	-0.0133735	0.00721183	-0.0111856	-0.000560663	0.0162099
Dasypus septemcinctus ZSM 1954-536	NA	0.023	8.408	6.74	3.72	3.813	4.78	4.07	0	1	0	0	0	0	0	0	0	0	2.022	2.022	7.34783	11.3913	6.09659	0.028319	0.0513518	0.0235943	-0.0103118	0.0281985	0.0250297	-0.0255144	0.022929	-0.0276335	-0.00517687	0.012023	-0.0443603	0.0173587	0.000715077	0.0094549	0.0158016	-0.0117737	-0.00385681	-0.0130551	0.00742401	-0.0110567	0.00598544	0.00469129	0.0046989	0.00989641	-0.0168539
Eucholoeops sp FMNH P13125	ark:/87602/m4/369724	0.048	24.603	24.51	12.97	13.551	13.4	17.06	1	0	0	0	1	1	1	1	NA	NA	NA	NA	NA	NA	7.32057	NA	NA	NA	NA	NA	NA	NA	NA	NA	NA	NA	NA	NA	NA	NA	NA	NA	NA	NA	NA	NA	NA	NA	NA	NA	NA
Eucholoeops sp FMNH P13280	ark:/87602/m4/369730	0.046	22.157	20.08	11.77	15.187	15.09	17.17	0	1	0	0	0	0	0	0	0	0	9.97	7.016	8	8.28261	7.28484	0.037439	-0.0321335	-0.0085201	0.0073317	0.0157687	-0.00119843	0.0162452	0.00275609	0.00895769	-0.00687535	-0.0131312	-0.00999031	-0.0144951	-0.014252	0.00445694	0.01605	-0.00413522	0.00652538	0.00165133	-0.00862827	0.0100653	-0.010384	-0.00025458	-0.0027872	0.00543787	-0.00612704
Eulemur albifrons ZMB Mam-44661	ark:/87602/m4/393638	0.0264	9.202	8.3	4.26	5.685	5.45	5.28	0	0	0	0	0	0	0	0	0	0	3.5	3.5	10.5	7.26923	6.67901	-0.0824875	-0.00211089	0.000120314	0.011791	-0.00589392	0.00164133	-0.00824768	0.0133022	-0.0110807	-0.00513804	-0.00986077	0.00734507	0.000287961	0.0032752	-0.00243822	-0.00155995	-0.00704558	0.00159063	-0.00734113	-0.000992796	-0.000112804	-0.00302545	-0.00229692	0.00458289	0.00279564	0.000730388
Eulemur albifrons ZMB Mam-44662	ark:/87602/m4/393650	0.0317	12.613	10.675	4.6	7.466	6.8994	7.6887	0	0	0	0	0	0	0	0	0	0	4	5.5	6.375	6	6.7645	-0.0540525	-0.00722647	0.00544027	0.0247949	-0.0180439	-0.00576812	-0.00782046	0.0191374	-0.0123305	-0.0103778	-0.0103044	0.00618522	-0.00689658	-0.00237621	0.00698589	-0.0036122	-0.0042089	0.00327352	-0.00739	0.00613604	-0.00406885	-0.00177307	-0.0087719	0.00194921	-0.00103787	0.00273795
Euoticus elegantulus AMNH 241147	ark:/87602/m4/M98622	0.0138	5.374	4.55	2.8	2.889	3.07	3.4	0	0	0	0	0	0	0	0	0	0	2	2	7.85714	8.21429	6.00464	-0.0580938	0.00241107	-0.0104507	0.00951186	-0.0223229	0.0180062	-0.00503228	-0.00260623	-0.00863449	-0.00468071	-0.00376785	0.000132086	-0.00306853	-0.00433398	0.00701847	-0.00182934	-0.00262358	0.00225999	0.00446727	-0.00344727	0.000241519	0.000283975	0.00190514	0.00210658	-0.00285924	0.00472011
Galago sp FMNH 148985	ark:/87602/m4/384236	0.0136	4.84	3.91	2.63	2.37	2.77	2.55	0	0	0	0	0	0	0	0	0	0	2	1.5	5.35714	5.71429	5.71954	-0.0585263	0.00161627	-0.00464852	0.00220096	-0.00596119	0.00170396	-0.000526984	-0.000264478	-0.016946	-0.0144805	0.0130235	0.00536767	0.0157465	-0.0114277	0.0049401	-0.00448599	-0.000641124	-0.00465201	0.00661636	-0.00250889	0.00342393	-0.000103926	0.00650238	-0.00760354	-0.00837284	0.00376832
Galago sp ZMB Mam-60601	ark:/87602/m4/393685	0.0199	4.96	4.34	2.68	2.32	2.82	2.48	0	0	0	0	0	0	0	0	0	0	2	1	5.55	5.65	5.75268	-0.0237463	0.00939159	-0.00641735	0.00986305	-0.0134943	0.0055977	0.0020268	-0.00245594	-0.0164845	-0.01994	0.0241699	-0.00568812	0.00531979	-0.00233739	0.01081	-0.00548091	0.00208086	-0.00548034	0.00921732	-0.00716511	0.00545768	0.0047166	0.0124914	-0.0118774	-0.00778349	-0.000113102
Galago sp ZMB Mam-86042	ark:/87602/m4/393695	0.0216	7.207	6.34	3.76	4.02	4.32	4.06	0	0	0	0	0	0	0	0	0	0	3	2	4.63636	4.77273	6.16368	-0.0413739	0.00588698	-0.0104543	0.0149971	-0.0215811	0.0164368	-0.00219088	0.00676021	-0.0123369	-0.00565618	-0.00408918	0.00822963	0.000537507	-0.00112652	0.00319068	-0.00193225	-0.000644357	-0.00443035	0.00747738	-0.00311588	-0.00272583	0.000307235	0.00428641	0.000844012	-0.000736347	0.0030908
Galago sp ZMB Mam-A209-1	ark:/87602/m4/393710	0.023	7.611	6.1	3.3	4.372	5.02	4.25	0	0	0	0	0	0	0	0	0	0	2.5	3	6.34783	6.17391	6.27173	-0.05572	0.00950449	-0.00906437	0.0111009	-0.029404	0.0177228	-0.00673096	0.00669685	-0.00859402	0.00371202	-0.00954999	0.00627622	-0.00488065	-0.0041718	0.0128832	0.00597077	0.00259111	-0.0003015	0.00685562	-0.00782063	0.00462082	-0.00526479	0.00542811	-0.00206112	-0.0010999	0.00059061
Galago sp ZMB Mam-A209-2	ark:/87602/m4/393729	0.0216	7.75	6.16	3.37	4.09	4.52	3.93	0	0	0	0	0	0	0	0	0	0	2.5	2.5	6.72727	6.59091	6.19644	-0.0428959	0.00973181	-0.00244464	0.0111828	-0.0196925	0.00826501	-0.00770623	0.00198388	-0.00699139	-0.00663861	-0.00716473	0.00680122	-0.00664636	-0.000187554	0.00608765	-0.00252925	-0.00134438	0.00452061	0.0059169	-0.00235472	-0.0061932	-0.00556205	0.00516007	0.00233814	0.00208613	0.000373839
Hapalemur griseus AMNH 170675	ark:/87602/m4/M98498	0.0153	6.505	5.49	2.78	3.737	3.614	4.36	0	0	0	0	0	0	0	0	0	0	2	2.5	7.46667	8.66667	6.166	-0.0665281	0.00416486	-0.00161634	0.0105667	-0.00915412	0.0038286	-0.00945916	0.00383437	-0.00705929	-0.0104966	-0.010344	0.00424508	-0.00160797	-0.00275061	0.00451912	-0.00207524	-0.0044252	-0.00238244	-0.00114402	-0.00269459	-0.00230617	-0.000402281	-0.000575871	0.00173219	0.00121734	0.000522312
Hapalemur griseus AMNH 170680	ark:/87602/m4/M99436	0.0188	6.53	5.8	2.95	4.4	4.18	4.12	0	0	0	0	0	0	0	0	0	0	2.5	3	6.05263	6.21053	6.29347	-0.0761924	0.0142877	-0.0149462	0.0105306	-0.017415	0.0124732	-0.000341139	0.00951831	-0.00318411	0.00161055	-0.00737448	0.00187395	-0.00922124	-0.00242741	0.00945528	-0.00214019	0.00201619	-0.000323721	-0.00318794	-0.00371225	0.00440968	-0.00270216	-0.00718623	0.00179429	0.000920977	-0.0036126
Hapalops sp FMNH P13130	ark:/87602/m4/369837	0.049	21.37	19.7	13.28	16.84	19.99	18.22	0	1	0	1	0	0	0	1	1	NA	6.992	NA	6.91837	NA	7.21207	0.0597879	-0.0328651	0.00620815	0.023693	0.00238537	-0.0264982	0.028953	0.00703209	0.000939754	0.00630387	0.00185042	0.00772921	-0.00157507	-0.0136175	0.00887937	0.0154857	-0.00615358	-0.00693851	0.00173039	0.00106686	0.00393031	0.00980664	-0.00091757	-0.0095004	0.00640245	0.00620768
Hapalops sp FMNH P13133	ark:/87602/m4/369842	0.046	23.911	19.02	12.74	15.787	13.84	15.97	1	0	0	0	1	0	0	1	1	NA	9.97	NA	8.5	NA	7.27831	NA	NA	NA	NA	NA	NA	NA	NA	NA	NA	NA	NA	NA	NA	NA	NA	NA	NA	NA	NA	NA	NA	NA	NA	NA	NA
Hapalops sp FMNH P13143	ark:/87602/m4/369852	0.047	23.247	21.42	14.7	NA	NA	NA	1	0	0	0	1	0	1	1	NA	NA	NA	NA	NA	NA	7.33916	NA	NA	NA	NA	NA	NA	NA	NA	NA	NA	NA	NA	NA	NA	NA	NA	NA	NA	NA	NA	NA	NA	NA	NA	NA	NA
Hapalops sp FMNH P13209_onlyDist	ark:/87602/m4/369847	0.037	NA	NA	NA	14.041	13.52	15.59	1	0	NA	NA	NA	NA	NA	0	NA	1	NA	9.016	NA	7.27027	7.21929	NA	NA	NA	NA	NA	NA	NA	NA	NA	NA	NA	NA	NA	NA	NA	NA	NA	NA	NA	NA	NA	NA	NA	NA	NA	NA
Hapalops sp MNHN.F.COL 180_onlyProx	ark:/87602/m4/369857	0.046	25.753	21.21	16.67	NA	NA	NA	1	0	NA	NA	NA	NA	0	NA	1	NA	11.024	NA	8.34783	NA	7.40226	NA	NA	NA	NA	NA	NA	NA	NA	NA	NA	NA	NA	NA	NA	NA	NA	NA	NA	NA	NA	NA	NA	NA	NA	NA	NA
Hapalops sp YPM PU-15160	ark:/87602/m4/M115895	0.056	20.517	19.74	13.83	16.113	14.38	17.56	0	0	0	0	1	1	0	1	0	NA	12.042	NA	5.57143	NA	7.16274	0.0551385	-0.0254384	0.00694822	0.0201847	0.00862237	-0.0199092	0.0104402	-0.00112759	0.000228262	-0.00663204	-0.0140958	-0.0138664	-0.0236036	-0.0135555	0.0031328	0.018824	-0.00968937	0.00583305	-0.00430173	0.00537783	0.00919607	0.0112596	-0.0116234	-4.86905e-05	5.9525e-05	-0.00301477
Indri indri ZMB Mam-84278	ark:/87602/m4/393735	0.0324	14.952	12.29	7.2	8.011	8.1	8.53	0	0	0	0	0	0	0	0	0	0	6	6	6.09375	6.40625	7.07765	-0.081853	0.000757993	-0.000345013	-0.0109046	0.0151443	-0.00805813	-0.00031016	-0.0114194	-0.000162037	0.00393115	0.0116823	0.00411347	0.011404	-0.00242388	-0.00661549	0.000360195	-0.00751769	-0.00171323	0.000502423	-0.00143763	-0.000430398	-0.00292085	0.00150564	-0.003327	0.00112982	-0.000138578
Indri indri ZMB Mam-84286	ark:/87602/m4/393742	0.0388	15.342	13.7884	7.1855	8.506	8.6226	9.1275	0	0	0	0	0	0	0	0	0	0	6	6	5.20513	5.30769	7.06051	-0.0793148	-0.00486428	0.00257891	-0.00719235	0.0131812	-0.00131133	-0.00304905	-0.00871532	-0.00406264	-1.40685e-05	0.00871924	0.0131212	0.0045396	-0.00833933	-0.00603049	-0.0012476	-0.00746315	0.00290302	0.000904175	0.000735625	-0.00581296	-0.000585932	-0.00639781	0.00182388	0.00156149	0.000293537
Indri indri ZMB Mam-84288	ark:/87602/m4/393750	0.0382	15.29	11.77	7.07	8.41	8.63	9.21	0	0	0	0	0	0	0	0	0	0	6	6	5.36842	5.89474	7.08261	-0.0768202	0.000150659	-0.000864885	-0.00779656	0.0115507	-0.00708889	-0.00315565	-0.0102441	-7.41039e-05	-0.000715759	-0.000542825	0.0104683	0.00364349	-0.00459696	-0.00927385	-0.00469208	-0.0113045	0.00619533	0.00367452	-0.00164777	-0.00287843	-0.0033228	-0.00366054	-0.00493758	0.00289464	-0.00117381
Lasiorhinus latifrons ZSM 1984-67	NA	0.0382	20.527	25.19	12.38	12.156	15.1	16.09	0	0	0	0	0	0	0	0	0	0	10	11	5.97368	8.71053	6.95451	0.142896	0.0242306	0.05278	0.0553705	0.0147081	-0.0389921	-0.033405	0.00491176	0.0104386	0.0271642	0.00399424	0.00933499	-0.0157093	0.00044499	0.0161188	0.001277	-0.0063235	0.00918906	0.0112112	0.0237016	-0.0101121	-0.00582032	-0.000657978	-0.00755632	-0.0126431	0.00108864
Lemur catta AMNH 170739	ark:/87602/m4/M99960	0.028	9.632	7.98	3.72	5.37	4.97	5.59	0	0	0	0	0	0	0	0	0	0	3	4	6.03571	6.28571	6.72801	-0.0897391	0.00159462	0.00352272	0.00169752	0.00200854	-0.000651415	-0.0145521	0.0116223	-0.003971	-0.00446166	-0.0104203	0.00637458	-0.00167731	0.005611	-0.00481148	-0.000564327	-0.00621336	0.00194854	-0.00546904	0.00346993	-0.000120172	0.000988377	0.000673084	0.000115354	0.00483526	0.00299399
Lemur catta AMNH 170740	ark:/87602/m4/M99931	0.023	8.8	7.67	3.52	5.183	5.04	5.48	0	0	0	0	0	0	0	0	0	0	2.5	4	6.95652	7.6087	6.70478	-0.087457	-0.000348378	0.0043927	0.00575889	0.00190066	-0.00192252	-0.0147857	0.0147012	-0.00714535	0.000666372	-0.00601953	0.00654441	-0.00110923	0.00536143	0.000832891	-0.00171264	-0.00400149	-0.000172807	-0.00539272	-0.00238158	0.00119528	0.00317995	-4.65462e-05	0.00172198	0.00607999	0.00342951
Lemur catta ZMB Mam-83963	ark:/87602/m4/394816	0.02	8.18	6.94	3.58	4.84	4.7	5.12	0	0	0	0	0	0	0	0	0	0	3	3	8.35	7	6.51619	-0.0757934	-7.10391e-05	0.00294583	-0.000559559	0.000284487	0.00184432	-0.0137302	0.0151458	-0.00834463	-0.0126318	-0.00397424	0.0148628	-0.000905999	0.003976	-0.00447726	-0.000119455	-0.00661779	0.00198456	-0.00164372	-0.0030445	-0.00660782	0.000938052	-0.000417246	0.00213925	0.00269077	0.00011635
Lemur catta ZMB Mam-83964	ark:/87602/m4/394821	0.0246	7.881	7.36	3.74	5	4.6	4.8	0	0	0	0	0	0	0	0	0	0	3	3	7.24	6.8	6.41049	-0.0601149	0.00305799	0.00452499	0.00732676	-0.00242631	-0.000691341	-0.0140775	0.0143909	-0.013672	-0.0117759	0.00181065	0.0121758	0.00215797	-0.000851666	0.00357465	0.00111646	-0.00262581	-0.00122092	-0.00227506	-0.00342162	-0.00383606	0.00207257	-0.00434587	0.00168069	0.00555943	0.00232314
Loris tardigradus AMNH 269	ark:/87602/m4/M99091	0.0139	4.569	4.39	1.93	2.805	2.96	3.12	0	0	0	0	0	0	0	0	0	0	1.5	2	6.71429	9	6.18647	-0.131338	0.00421147	0.00340601	-0.0247725	0.0110428	0.00787959	-0.0196042	0.00970987	-0.00167755	0.0150656	-0.00278047	0.00627933	-7.29994e-05	0.00329392	-0.00505269	0.0046322	-0.0033355	-0.00449656	0.000609577	-0.000597165	0.00447528	0.000619024	-5.51933e-05	-0.00127019	-0.00403298	0.000550823
Megaladapis edwarsi MNHN MAD-7777	ark:/87602/m4/391057	0.056	28.832	30.07	19.5	20.352	22.33	22.1	0	0	0	0	0	0	0	1	0	NA	17	15	7.7193	NA	7.66392	-0.00359962	-0.00269747	-0.000691785	-0.000623772	0.00563153	-0.00971159	0.00812202	-0.00867654	0.0151312	0.0059118	0.00515846	0.00906557	-0.0104752	0.000981585	0.00260368	0.00416642	0.0139579	0.00546056	0.000169297	-0.00209475	-0.015843	-0.0103142	-0.00244948	-0.00365502	0.00542155	-0.00997647
Megaladapis edwarsi MNHN MAD-7778	ark:/87602/m4/391538	0.0704	27.198	32.8344	19.7288	22.05	20.01	25.57	1	1	0	0	0	0	0	0	0	1	16	14	5.6	7.02857	7.61896	NA	NA	NA	NA	NA	NA	NA	NA	NA	NA	NA	NA	NA	NA	NA	NA	NA	NA	NA	NA	NA	NA	NA	NA	NA	NA
Megaladapis madagascariensis MNHN MAD-1561_onlyProx	ark:/87602/m4/391043	0.0456	20.93	19.02	11.72	NA	NA	NA	1	0	NA	NA	NA	NA	0	NA	0	NA	10	NA	8.41304	NA	7.21285	NA	NA	NA	NA	NA	NA	NA	NA	NA	NA	NA	NA	NA	NA	NA	NA	NA	NA	NA	NA	NA	NA	NA	NA	NA	NA
Megaladapis madagascariensis MNHN MAD-1562	ark:/87602/m4/391528	0.048	21.575	24.1644	12.8493	13.856	18.4	15.53	0	0	0	0	0	0	0	1	0	NA	12	13	8.20833	NA	7.37359	0.0109186	-0.00372125	-0.00720469	0.0136643	-0.00707082	-0.00767714	0.0057923	-0.0298395	0.00430014	0.0164892	0.00743668	-0.00435788	-0.00602911	0.00757858	0.00332888	-0.00738489	0.00582319	0.0119238	-0.00107709	-0.00740324	-0.0149884	-0.00278495	0.00062155	0.00352067	0.00185523	-0.0068766
Megaladapis madagascariensis MNHN MAD-7374_onlyDist	ark:/87602/m4/391533	0.0459	NA	NA	NA	16.73	17.56	16.36	1	0	NA	NA	NA	NA	NA	0	NA	0	NA	13	NA	8.02174	7.36223	NA	NA	NA	NA	NA	NA	NA	NA	NA	NA	NA	NA	NA	NA	NA	NA	NA	NA	NA	NA	NA	NA	NA	NA	NA	NA
Mesopropithecus dolichobrachion DCP 9903	NA	0.0239	15.767	15.55	8.92	9.408	9.21	9.5	0	0	0	0	1	1	1	1	NA	NA	8	NA	NA	NA	7.15074	-0.048947	-0.00862867	-0.0103	-0.00129456	0.00120758	-0.00815876	0.00592406	-0.001726	0.00807854	0.000815482	0.00519315	-0.00580487	-0.00344834	0.00809561	-0.00806442	-0.00204261	0.00699083	0.00784053	-0.00043351	0.000682839	-0.0053413	0.00483831	0.00523039	-0.00150855	-0.00101451	-0.000855168
Myrmecophaga tridactyla NMW B5964	ark:/87602/m4/369862	0.051	25.216	25.77	15.92	19.604	17.43	22.43	0	0	0	0	0	0	0	0	0	0	13.036	13.036	5.64706	5.21569	7.38165	0.104998	-0.0768807	-0.0177478	0.0063897	0.0191301	0.011386	0.00353532	0.037613	0.0023596	0.00508635	0.00756278	0.0116688	0.00672774	0.000478389	0.001981	-0.00502009	0.00632151	-0.00471845	0.0130272	-0.0083537	-0.0103308	-0.0150697	-0.00190007	0.00940362	-0.00100263	-0.000921405
Myrmecophaga tridactyla NMW B5966	ark:/87602/m4/369867	0.052	26.008	28.46	16.39	20.042	20.52	21.87	0	0	0	0	0	0	0	0	0	0	14.024	14.024	5.32692	5.30769	7.37054	0.119983	-0.0781199	-0.00298931	0.00631219	0.0430951	0.00699381	0.00827344	0.0179747	-0.00414711	0.00102755	0.00708541	0.00320705	0.0162315	-0.00527314	-0.00646791	-0.0124094	0.0106915	0.00537505	0.00410205	0.00232296	-0.00214746	-0.00300738	0.00111109	-0.00165377	0.00856063	-0.00357626
Myrmecophaga tridactyla NMW B5967	ark:/87602/m4/369872	0.052	26.897	27.8348	16.1588	20.433	16.68	22.83	0	0	0	0	0	0	0	0	0	0	13.97	13.032	6	6.76923	7.39112	0.0915134	-0.0751661	-0.00384397	0.0167311	0.0292048	-0.0172148	0.00349212	0.0238517	-0.00935855	0.0120782	0.00719948	-0.0030091	0.0012482	0.0146609	-0.0119622	-0.00916326	-0.000297725	0.00843326	-0.00122588	0.00378497	0.0099567	0.0103195	0.00853699	-0.000636744	0.00165601	0.00935374
Myrmecophaga tridactyla ZMB Mam-77024	ark:/87602/m4/369877	0.046	26.317	27.38	15.99	21.221	20.29	22.93	0	0	0	0	0	0	0	0	0	0	12.974	16.032	5.43478	5.58696	7.36028	0.120753	-0.0713114	-0.00613059	0.000755708	0.0261544	0.00663365	0.00812286	0.0342229	-0.00332256	-0.0012537	0.0224455	-0.00136237	-0.00429934	-0.00600272	0.00617713	0.00313421	0.0105355	-0.00357846	0.00156477	0.00449275	0.0045913	-0.00577577	-0.00880446	0.00564659	-0.000659689	-0.00414867
Myrmecophaga tridactyla ZMB Mam-77025	ark:/87602/m4/370012	0.051	25.787	27.5	15.8	19.86	18.8464	20.8223	0	0	0	0	0	0	0	0	0	0	12.97	12.97	5.78431	5.86275	7.35535	0.081709	-0.0751214	0.00733679	0.00779452	0.0284379	-0.00352552	-0.00929828	0.0274907	-0.013346	0.00608354	0.00251023	-0.00253543	0.00356053	0.00185341	-0.00157577	-0.00409869	0.00213818	0.00440945	-0.000478666	0.00368152	0.0096208	0.00830436	0.00578555	0.00679979	-0.00181899	0.00405452
Nematherium sp YPM PU-15374	ark:/87602/m4/M116386	0.056	22.636	25.0889	15.7224	18.176	20.9074	21.4092	0	1	0	1	0	0	0	0	1	1	11.04	14.05	6.57143	6.66071	7.20414	0.116776	-0.0558747	0.00288711	0.0528573	-0.0260637	-0.0431894	0.0397845	-0.0128417	0.00432249	0.0278783	-0.0096981	-0.0129656	0.0123932	-0.00787827	0.00290243	0.0138073	-0.0191809	-0.00164346	0.00243381	-0.0237017	-0.0118792	0.00461811	0.00590551	0.00227777	0.000217069	0.00522912
Nycticebus bengalensis ZFMK Mam-1986-0419	NA	0.0209	8.442	8.11	4.22	5.495	6.14	6.1	0	0	0	0	0	0	0	0	0	0	3	3.5	6.57143	9	6.46872	-0.0821837	0.0162044	-0.00888729	-0.000846875	-0.00728129	0.00670034	-0.00507845	0.0151073	-0.00165444	0.0222124	-0.00879928	0.0027101	-0.00854106	0.00237199	0.000216677	0.00295546	0.000196416	0.0042229	-0.00110345	-0.00225853	0.005162	0.00273656	0.00494838	-0.000560988	-0.00467976	-0.00590747
Nycticebus coucang NMW 849	ark:/87602/m4/397409	0.02	7.78	6.89	3.7	4.775	5.24	5.46	0	0	0	0	0	0	1	0	NA	0	NA	3	NA	8.15	6.44402	-0.0914381	0.00672591	-0.0021831	-0.00386312	-0.000313112	0.00189286	-0.00692316	0.0102605	-0.00563437	0.0163493	0.000306363	0.00178107	-0.00115394	-0.000302648	0.00121085	-4.70437e-06	0.00256206	-0.00225331	-0.00128103	0.00127122	0.00555817	0.00380057	0.00237793	-0.00156059	-0.00708963	-0.00195564
Nycticebus coucang ZMB Mam-2718	ark:/87602/m4/394829	0.0193	7.475	7.61	5.09	5.074	5.67	5.5	0	0	0	0	0	0	1 (unfused!)	0	NA	0	NA	3.5	NA	7.78947	6.38407	-0.0839727	0.0141949	-0.00767922	-0.00131486	-0.00346179	0.00315619	-0.00226573	0.00999937	-0.00135647	0.0226004	-0.00334024	0.00100144	-0.00864743	0.00525968	-0.00181026	-0.00078474	0.00246704	-0.000987415	0.000275355	0.00102992	0.00799769	0.00150595	0.00150698	-0.00101779	-0.00820981	-0.00327954
Nycticebus coucang ZMB Mam-84333	ark:/87602/m4/394834	0.021	6.752	6.64	4.04	4.277	5.13	4.32	0	0	0	0	0	0	0	0	0	0	3	2.5	6.66667	8.2381	6.33186	-0.0973088	0.0119367	-0.00661681	-0.00119948	-0.000676729	0.00111238	-0.00617743	0.0114548	-0.00278347	0.0269956	-0.00323257	0.00288566	-0.00201832	0.00752332	-0.00612636	0.00191102	0.00241806	-0.00211474	-0.000775345	-4.05035e-05	0.00619245	0.00411523	0.0020724	-0.0005934	-0.00157429	3.42046e-05
Otolemur crassicaudatus FMNH 198178	ark:/87602/m4/386501	0.020147	7.63	6.32	3.68	4.35	4.75	4.71	0	0	0	0	0	0	0	0	0	0	3	2.5	6.8	6.6	6.24839	-0.0504474	0.0107525	-0.00398831	0.0130619	-0.0220091	0.0151266	-0.0109403	0.00379445	-0.00615385	-0.00456369	-0.0107318	0.00930758	-0.0037253	-0.00471604	0.00593153	0.00349541	0.00361301	0.00201652	0.00588431	0.00198755	-0.00025893	0.000264352	0.00261471	0.00269262	0.0031666	0.00173875
Palaeopropithecus ingens DPC 17342_onlyProx	NA	0.0411	26.96	29.3	15.6	NA	NA	NA	1	0	NA	NA	NA	NA	0	NA	1	NA	14	NA	8.5122	NA	7.51281	NA	NA	NA	NA	NA	NA	NA	NA	NA	NA	NA	NA	NA	NA	NA	NA	NA	NA	NA	NA	NA	NA	NA	NA	NA	NA
Palaeopropithecus ingens DPC UA5465	NA	0.083	22.83	22.99	12.83	14.664	13.91	13.664	0	1	0	0	0	0	1	1	NA	NA	NA	NA	NA	NA	7.80862	-0.0885515	-0.000681306	-0.00333336	-0.0323628	0.0277225	-0.0164079	0.00405541	-0.000166552	0.0122243	-0.0140834	0.00677098	-0.000256558	-0.00442872	0.00597291	-0.00542858	-0.00814712	-0.000991302	-0.000243748	-0.00100864	-0.00491423	0.000574546	-0.0014719	0.00482287	-0.00523023	-0.00428185	-0.00638341
Palaeopropithecus ingens DPC UA5474	NA	0.0833	23.4	22.57	11.08	14.412	12.99	15.49	1	0	0	0	1	1	0	1	1	NA	10	NA	3.96386	NA	7.26635	NA	NA	NA	NA	NA	NA	NA	NA	NA	NA	NA	NA	NA	NA	NA	NA	NA	NA	NA	NA	NA	NA	NA	NA	NA	NA
Palaeopropithecus ingens MNHN MAD-8594_onlyDist	ark:/87602/m4/391774	0.0456	NA	NA	NA	19.243	17.83	19.97	1	0	NA	NA	NA	NA	NA	0	NA	1	NA	13.5	NA	6.93478	7.46851	NA	NA	NA	NA	NA	NA	NA	NA	NA	NA	NA	NA	NA	NA	NA	NA	NA	NA	NA	NA	NA	NA	NA	NA	NA	NA
Palaeopropithecus ingens MNHN MAD-8605	ark:/87602/m4/391769	0.07	31.35	34.37	20.34	20.622	18.09	19.92	1	0	1	NA	NA	NA	0	1	0	NA	18	16	5.61429	NA	7.60218	NA	NA	NA	NA	NA	NA	NA	NA	NA	NA	NA	NA	NA	NA	NA	NA	NA	NA	NA	NA	NA	NA	NA	NA	NA	NA
Palaeopropithecus kelyus DPC 11861	NA	0.031	22.35	20.18	10.6	13.3	13.85	14.69	0	0	0	0	0	0	1	0	NA	1	NA	10	NA	11.1935	7.35537	-0.0509815	-0.00972139	-0.00174985	-0.00107449	-0.000845451	-0.00677851	0.0153007	-0.000717099	0.00977928	-0.00982977	0.0108207	-0.00168416	0.00260787	-0.00790627	0.0163698	-0.000235756	0.00896089	-0.00283947	-0.00908431	0.00174885	-0.00678767	-0.00240157	0.00404673	-0.00062958	-0.0035822	-0.000323513
Perodicticus potto AMNH 239436	ark:/87602/m4/M100070	0.0189	8.645	7.88	5.32	4.66	4.51	4.42	0	0	0	0	0	0	0	0	0	0	4	3	8	7.84211	6.34177	-0.0542669	0.0107153	-0.00563673	-0.00164182	-0.0205647	0.0127385	0.00275991	-0.0042932	-0.00331616	0.0171071	0.00766459	-0.00823758	0.00210511	-0.00456964	0.000833164	-0.000486942	0.00366241	-0.000872062	0.00708946	0.00025247	-0.00165631	0.00652105	0.00168481	0.00700386	-0.00573302	-0.00265592
Perodicticus potto AMNH 52698	ark:/87602/m4/M99444	0.0204	8.969	8.5	4.68	5.762	4.78	6.13	0	0	0	0	0	0	0	0	0	0	4	4	10.7	7.85	6.49286	-0.0625813	0.0169864	0.00374176	-0.00828857	0.0010329	-0.000311131	-0.00508369	-0.00696872	0.00229599	0.00401113	0.00852826	-0.00204955	-0.00208919	-0.00626162	0.0100734	0.00537422	0.00435015	0.00384481	0.00242187	0.0025475	-0.00374231	0.00419346	0.000674904	-0.00309149	0.00324496	-0.00127088
Perodicticus potto AMNH 52717	ark:/87602/m4/M100679	0.0171	9.37	7.88	4.73	5.208	5	6.13	0	0	0	0	0	0	0	0	0	0	4	4	8.94118	7.58824	6.434	-0.0590201	0.0221594	-0.00318369	-0.0109335	-0.00746122	0.0134903	-0.0069222	-0.0114982	0.00367404	0.00742207	0.00799505	0.00193887	-0.000284757	0.00163902	0.00524923	0.00716867	0.00515926	0.0022763	0.00824984	-0.00313583	-0.00210871	0.0124023	0.00475185	0.00322717	0.00647955	-0.00364299
Perodicticus potto NMW 32674	ark:/87602/m4/397619	0.0189	8.99	8.29	4.53	5.917	5.44	6.37	0	0	0	0	0	0	0	0	0	0	4	4	8.10526	7.78947	6.38888	-0.0469594	0.0166685	-0.0138531	0.00171093	-0.014608	0.0127638	0.00725167	0.000833388	0.00287413	0.0280404	0.0114287	-0.00157426	-0.000172388	-0.00485868	0.0112258	0.00215753	0.0101496	-0.00321059	0.00271638	0.00155096	-0.00570487	0.00450429	0.000637649	0.00699746	-0.00317901	-0.00511416
Perodicticus potto ZMB Mam-17260	ark:/87602/m4/395508	0.0225	9.597	9.78	6.1	6	5.96	6.03	0	0	0	0	0	0	0	0	0	0	4.5	4	6.43478	6.17391	6.4836	-0.044928	0.00914968	-0.00429458	0.00108072	-0.00976819	-0.00493913	0.00556832	-0.00265167	0.0109568	0.0118333	-0.000651411	-0.010482	-0.00438993	0.00160262	0.00122289	-0.00312344	0.00762403	0.00212625	0.00387011	0.00221407	-8.06248e-05	0.00438545	0.00716033	0.00247341	-0.00493612	-0.00329843
Phascolarctos cinereus AMNH 107805	ark:/87602/m4/M104799	0.032	14.452	14.32	7.95	10.976	10.52	10.33	0	0	0	0	0	0	1 (not fully fused)	0	NA	0	NA	7	NA	8.5	6.97171	-0.0156999	-0.0120774	0.00100168	0.0354736	-0.0174285	-0.00146234	0.00635748	-0.0120287	-0.000885532	-0.0237587	-0.00522892	-0.000583338	-0.000143674	0.00776188	0.000183288	0.00357779	0.00663826	-0.00366612	-0.00254797	0.00651411	-0.00124824	0.00653365	0.00249277	0.00635784	0.00407835	-0.00285983
Phascolarctos cinereus AMNH 65607	ark:/87602/m4/390986	0.0279	16.042	14.78	7.89	9.96	12.01	10.67	0	0	0	0	0	0	0	0	0	0	7 (fully fused!)	8 (probably fully fused)	8.85714	9	6.98111	-0.00852802	-0.0115026	-0.00264177	0.0286006	0.00633396	-0.00968222	0.0136179	-0.0275223	-0.00927362	-0.0135982	0.0106565	-0.00697009	0.00637687	0.00383439	-0.000757446	0.000639961	0.00626755	-0.00635993	-0.00532474	0.0158276	0.00165512	0.00128052	-0.00185894	-0.00568747	0.00424618	8.85747e-05
Phascolarctos cinereus AMNH 65608	ark:/87602/m4/M101036	0.0272	15.615	14.31	7.78	10.609	10.61	10.29	0	0	0	0	0	0	0	0	0	0	7(fully fused)	8(fully fused)	10.3333	9.92593	6.92999	0.001491	-0.0129965	-0.00650418	0.0468029	-0.0287329	-0.00058816	0.0157642	-0.0158963	-0.00241741	-0.00662504	-0.00761415	-0.00940703	-0.00131366	0.0203779	-0.00613517	-0.0114492	-0.00393287	0.00919839	-0.00739693	0.00136805	0.0056809	-0.00333811	-0.000660406	0.00542609	0.00204508	0.000593287
Phascolarctos cinereus AMNH 65610	ark:/87602/m4/391025	0.0283	14.143	12.6974	8.3	10.062	10.2	9.01	0	0	0	0	0	0	1 (not fully fused)	0	NA	0	NA	7	NA	8.14286	6.84758	-0.00579573	-0.012494	-0.00925856	0.0364906	-0.0285151	0.0023289	0.0184815	0.00239352	-0.000784984	-0.0205581	-0.00156215	0.00585128	0.0066326	0.010949	0.00154821	7.43607e-05	0.00331736	-0.00774244	-0.00900107	0.000351783	0.00951919	-0.0102456	0.00291716	-0.0108883	0.00011976	-0.00618285
Phascolarctos cinereus NMW 2027	ark:/87602/m4/397611	0.028	13.792	12.84	7.31	9.127	10.02	9.56	0	0	0	0	0	0	1 (not fully fused)	1_not fully fused	NA	NA	NA	NA	NA	NA	6.90305	-0.0284264	-0.0094842	-0.015087	0.0383249	-0.0330503	-0.000730957	0.0215395	0.00162998	0.00853081	0.00659879	-0.0132323	-0.00602395	0.000201737	0.0180115	0.00059913	-0.0032634	0.00145233	0.00117156	-0.00998169	0.00612957	0.000908596	-0.00621166	0.00450601	-4.41284e-05	-0.0031681	6.53316e-05
Phascolarctos cinereus ZMB Mam-36035	ark:/87602/m4/396014	0.0299	14.101	14.25	8.14	10.987	12.7	10.81	0	0	0	0	0	0	1 (not fully fused)	0	NA	0	NA	9	NA	7.73333	6.91198	-0.00856926	-0.00993865	-0.00245892	0.0451965	-0.0253054	0.000113348	0.0234932	-0.0127919	-0.00605788	-0.00591713	-0.00318568	0.00130325	0.00987296	0.0135804	-0.0053558	0.000983961	0.0102032	-0.00306275	-0.00662154	0.00434607	-0.00247228	0.00261467	0.00261297	-0.00218564	0.00243742	-0.0062741
Prepotherium sp YPM PU-15345_onlyProx	ark:/87602/m4/M115935	0.083	45.985	43.2363	25.4086	NA	NA	NA	1	0	NA	NA	NA	NA	0	NA	0	NA	20.994	NA	4.74699	NA	7.93723	NA	NA	NA	NA	NA	NA	NA	NA	NA	NA	NA	NA	NA	NA	NA	NA	NA	NA	NA	NA	NA	NA	NA	NA	NA	NA
Prepotherium sp YPM PU-15412_onlyProx	ark:/87602/m4/M116200	0.072	32.284	52	31.345	NA	NA	NA	1	0	NA	NA	NA	NA	1	NA	NA	NA	NA	NA	NA	NA	7.94511	NA	NA	NA	NA	NA	NA	NA	NA	NA	NA	NA	NA	NA	NA	NA	NA	NA	NA	NA	NA	NA	NA	NA	NA	NA	NA
Priodontes maximus ZMB Mam-108167	ark:/87602/m4/370024	0.046	24.788	22.657	13.622	12.278	16.958	14.456	0	1	0	0	0	0	0	0	0	0	6.024	6.024	6.02174	7.23913	7.02366	0.131187	0.0794174	-0.0385662	0.00687434	0.0192279	0.036989	0.0470499	0.0143978	0.00371961	0.00965546	-0.00594086	-0.00435739	-0.0219351	-0.00575131	-0.00970752	-0.0192233	-0.00401333	-0.00336392	0.000422968	0.00048053	-0.00171236	-0.00476805	0.00176301	-0.00272124	0.0122377	-0.000479532
Priodontes maximus ZMB Mam-6163	ark:/87602/m4/370048	0.046	26.225	22.796	12.788	13.946	19.182	14.317	0	1	0	0	0	0	0	0	0	0	10.008	7.97	6.47826	8.52174	7.02236	0.136016	0.0802618	-0.0233442	-0.00880671	0.022683	0.0212107	0.0455595	0.0026323	0.00931404	-0.00984384	0.00102543	0.00672909	-0.0221043	-0.00400059	-0.00495503	-0.00971659	-0.0159893	-0.00523995	0.0157322	0.013279	0.00103805	0.00978822	0.01196	0.00666481	0.00321721	-0.00216029
Priodontes maximus ZSM 1931-293	NA	0.052	24.082	25.0201	12.6664	13.188	16.5758	16.7322	0	0	0	0	0	0	0	0	0	0	8.966	8.028	7.40385	12.0962	7.05427	0.132118	0.0675715	-0.0250952	-0.00786969	0.031672	0.0299042	0.0390281	0.00908408	-0.00723612	-0.00533913	0.0102074	0.0164416	-0.00736308	-0.00714614	-0.00649018	0.0167156	-0.00809067	-0.000316252	-0.0204292	-0.000144561	-0.0077148	-0.00874018	0.00392274	-0.00300113	-0.014815	0.0096375
Propithecus sp AMNH 100633	ark:/87602/m4/396709	0.0462	15.107	12.01	7.39	7.946	9.19	8.27	0	0	0	0	0	0	0	0	0	0	7	6	5.41304	5.45652	7.05743	-0.0774236	0.00150773	0.00448754	-0.00885526	0.00748746	-0.00898316	0.00137254	-0.00931113	-0.0013371	-0.00484788	0.00887906	0.00540547	0.00425972	-0.00279151	-0.00532372	-0.00442498	-0.00701528	0.00740423	0.00147158	0.0065498	-0.00257655	0.000118989	-0.00324818	0.00210933	0.00544248	0.00309358
Propithecus sp AMNH 170463	ark:/87602/m4/396721	0.0248	10.07	8.68	5.5	5.804	7.49	5.95	0	0	0	0	0	0	1 (not fully fused)	0	NA	0	NA	3.5	NA	7.8	6.69234	-0.0719594	-0.00368561	-0.00395052	0.00178084	0.00337278	-0.0044434	0.00717254	-0.0105955	-0.00367386	-0.00431173	0.00674457	-0.00366559	0.00441165	-0.005063	-0.00121584	-0.00897093	-0.00143351	0.00311751	0.000336389	0.00125807	0.000560694	0.00223293	-0.00649385	0.00414572	0.000243199	0.00165229
Propithecus sp AMNH 170474	ark:/87602/m4/396725	0.0299	10.7	8.81	5.54	6.354	7.2834	6.05	0	0	0	0	0	0	0	0	0	0	5	5	6.43333	6.26667	6.69631	-0.0748696	0.00485496	-0.00536381	-0.0110549	0.0101818	0.00475266	0.00365462	-0.00836209	-0.00264222	-0.0100983	0.0130093	0.0023214	0.00714252	-0.0095223	0.0014687	-0.00240661	0.00146432	-0.00181831	0.00150415	0.0010373	-0.000316104	0.00376961	-0.00514226	-0.00155871	0.00150554	0.000906375
Propithecus sp ZMB Mam-44771	ark:/87602/m4/396020	0.0364	14.048	11.24	7.48	6.09	7.88	6.97	0	0	0	0	0	0	0	0	0	0	7	5	5.52778	6.33333	6.98999	-0.0749147	-0.00453326	-0.00205922	0.00149887	0.00809957	0.00128124	0.000362677	-0.0205659	-0.00342841	0.00852328	0.00669951	0.00826645	0.0116644	-0.002361	-0.012779	-0.00114612	-0.0117361	0.0106885	0.00488248	0.00335213	-0.00606435	0.000297963	0.000644752	0.00351246	0.00753852	0.00238246
Tamandua mexicana FMNH 123994	ark:/87602/m4/373805	0.023	13.825	15.9714	9.4166	10.271	10.6168	10.5245	0	1	0	0	0	0	0	0	0	0	7.016	3	6.91304	7.91304	6.71518	0.120045	-0.0581251	-0.00844767	-0.0180627	-0.00470587	0.0448094	-0.0238224	-0.0316605	0.00286138	-0.00444364	0.00194236	0.000626656	0.002054	0.00363728	-0.00756184	0.00544308	-0.00506411	-0.00376023	-0.00145332	0.00411759	-0.00914263	0.00379072	0.00519785	0.00749933	-0.00493962	0.00539093
Tamandua tetradactyla ZMB Mam-1925	ark:/87602/m4/370034	0.039	15.704	18.5453	10.8115	11.916	9.7067	11.9953	0	1	0	0	0	0	0	0	0	0	7.97	2.998	7.28205	7.25641	6.8398	0.11769	-0.050059	0.000151173	-0.0313181	0.0152374	0.0339867	-0.024162	-0.0175968	0.0188077	-0.00936301	8.83951e-05	0.000623517	-0.00853801	-0.00559369	0.0155064	0.00874144	0.00625811	0.00386384	-0.0129841	-0.00508125	0.00503018	0.000324266	0.00643565	0.00472929	0.00544375	0.0158273
Tamandua tetradactyla ZMB Mam-35312	ark:/87602/m4/374533	0.028	13.871	15.4184	8.1237	10.417	9.6711	10.5553	0	1	0	0	0	0	0	0	0	0	6.024	6.024	7.25	8.85714	6.70641	0.0959772	-0.0524647	-0.0107584	-0.0233311	0.00512269	0.0424112	-0.0209159	-0.023003	0.000374912	0.0266392	-0.0166002	-0.00635925	-0.00907366	0.00485197	0.00750646	-0.0143136	-0.00284309	-0.00474483	-0.0144381	0.010847	-0.004369	0.000164978	-0.010067	-0.00336356	-0.00599228	0.00232053
Tamandua tetradactyla ZMB Mam-81441	ark:/87602/m4/383308	0.027	13.946	14.9188	8.2162	10.027	10.3243	9.6756	0	1	0	0	0	0	0	0	0	0	7.026	6	7.03704	9.18519	6.72918	0.0969625	-0.0546169	-0.00688297	-0.025508	-0.0096191	0.0389771	-0.0242439	-0.0170656	0.010342	-0.00606603	-0.0114232	0.00517632	-0.000664947	0.00809507	-0.00339174	0.00638599	-0.0064999	-0.00487895	0.00237568	-0.00841484	0.00370781	-0.001792	0.00993565	-0.0029747	-0.00118791	-0.00144811
Tamandua tetradactyla ZMB Mam-81448	ark:/87602/m4/383312	0.031	16.116	16.1466	9.9866	10.64	10.92	11.48	0	0	0	0	0	0	0	0	0	0	8.026	7.032	6.74194	7.09677	6.7116	0.151361	-0.0654484	-0.00660959	-0.00322315	-0.0165352	0.045832	-0.0124937	-0.0152939	0.00607629	-0.00321294	-0.0129332	0.0040874	0.0124953	-0.00135579	0.00228772	-0.0049717	-0.0122351	-0.0012532	0.0131966	0.0034071	0.000895232	0.00624847	-0.0102285	-0.02093	-0.00112134	-0.0173813
Tolypeutes matacus ZSM 1925_592	NA	0.015	6.697	5.9091	3.8182	3.742	4.5909	5.2727	0	1	0	1	0	0	0	0	0	0	1.516	2	14.7333	13.8667	6.04465	0.0704855	0.0307718	0.00954398	0.0132077	0.0329843	0.00342582	-0.00495808	0.00116679	-0.0395819	0.00645783	-0.0122286	-0.0117213	0.00973506	0.00405346	-0.0256466	0.0103135	0.00391636	-0.000289935	0.00195818	-0.0123195	-0.00817824	-0.00463811	-0.0141779	-0.00378106	-0.0122223	-0.00488321
Tolypeutes matacus ZSM 1925_595	NA	0.015	7.561	6.3333	3.3333	4.424	5	5.8484	0	1	0	0	0	0	0	0	0	0	2.516	3	11.6	11.9333	5.92223	0.0816851	0.0524503	0.00161767	0.0146751	0.0250905	0.0165721	0.00865546	-0.00891444	-0.0169859	-0.00480048	-0.025486	-0.00725644	-0.00854937	0.00750489	-0.0113931	0.0142874	0.03107	0.000374522	0.0134829	-0.00580626	0.00487906	0.00765233	-0.0097557	-0.00199706	0.00497075	0.00589049
Varecia sp ZMB Mam-44474	ark:/87602/m4/396025	0.0267	13.205	11.47	5.35	7.54	7.72	8.34	1	0	0	0	0	0	0	0	0	0	4.5	4.5	7.51852	6.07407	6.70129	NA	NA	NA	NA	NA	NA	NA	NA	NA	NA	NA	NA	NA	NA	NA	NA	NA	NA	NA	NA	NA	NA	NA	NA	NA	NA
Varecia sp ZMB Mam-44475	ark:/87602/m4/396031	0.029	13.165	11.26	5.63	7.595	7.36	8.22	0	0	0	0	0	0	0	0	0	0	4.5	5.5	7.23333	6.8	6.82687	-0.055936	-0.00444675	0.0049917	0.014297	0.00793526	-0.0109507	-0.00527949	0.00753807	-0.0140761	-0.0159727	-0.0144307	0.0116459	-0.00502863	-0.000882134	0.00526722	0.00249925	0.00103826	0.0030034	-0.00474972	0.00522091	-0.00958384	0.00141532	0.00310616	0.000553977	0.00323638	0.0010602
Vombatus ursinus AMNH 65619	ark:/87602/m4/M101168	0.0317	13.428	18.6	9.52	10.571	14.54	13.2	0	0	0	0	0	0	0	0	0	0	7.5	8.5	7.65625	8.28125	6.82091	0.0902442	0.0398416	0.0493123	0.0335288	-0.0092513	-0.00290831	-0.0275667	0.00450087	0.026528	-0.0133283	0.00963322	0.00924634	-0.00441313	-0.00638427	-0.00487484	0.000432278	-0.000659281	-0.00912601	-0.00174582	-0.00415808	0.00719271	-0.00144857	-0.00471548	-0.00209309	0.00918645	-0.00387442
Vombatus ursinus AMNH 65622	ark:/87602/m4/M103765	0.0419	14.72	20.13	10.23	11.12	15.43	13.17	0	0	0	0	0	0	1 (not fully fused)	0	NA	0	8	9	NA	8.09524	6.89002	0.0938339	0.0365049	0.046913	0.0404561	-0.00685791	-0.00446901	-0.0344713	-0.00864106	0.0129097	-0.00846015	0.00802009	0.0102462	-0.0131255	-0.000428445	-0.0150813	-0.00566169	4.69222e-05	0.00306558	0.00236484	-0.00339194	0.00435608	0.003734	-0.0055533	-0.00511977	-0.0042934	0.0058583
Vombatus ursinus SMNS 26510	NA	0.037	17.432	20.85	9.38	12.776	15.35	14.82	0	0	0	0	0	0	0	0	0	0	7.5	9.5	7.7027	9.81081	6.92301	0.105792	0.0394889	0.038942	0.0510599	-0.0269469	0.000373131	-0.0300935	0.00695579	0.0187177	0.0225933	0.0184516	-0.0106478	0.0121778	-0.00203407	-0.012912	-0.00403916	-0.00447314	-0.00610547	-0.00712845	-0.00604114	0.0133147	-0.00701101	0.00961818	0.00245743	0.00705802	-0.00487813
Vombatus ursinus ZMB Mam-5872	ark:/87602/m4/396036	0.038	14.984	20.18	10.4	11.88	13.72	13.76	0	0	0	0	0	0	1 (not fully fused)	0	NA	0	8	9	NA	10.9737	6.86472	0.103842	0.0447948	0.0311699	0.0346466	-0.00889945	0.00883836	-0.0277184	-0.00697591	0.0187755	-0.00449067	0.0257797	0.00563343	-0.00754615	-0.00616616	-0.00786446	9.16263e-05	0.0125223	-0.012472	-0.00586511	-0.00843306	-0.00687391	0.00298532	-0.00471865	0.00765223	-0.000902378	0.00442862
Zaedyus pichiy ZMB Mam-38732	ark:/87602/m4/374059	0.018	11.928	10.0477	5.4268	7.254	6.2328	8.1134	0	0	0	0	0	0	0	0	0	0	4.012	4.012	11.8333	16.3889	5.88617	0.0721218	0.0452968	0.0234252	-0.0227005	0.0348849	-0.016947	0.0209765	-0.00940402	0.0010191	0.0148546	-0.0118527	0.0250238	0.0358098	0.0202725	0.00813041	0.0147473	0.00409621	-0.0217254	0.00118105	0.0121953	0.00215995	-0.00270209	0.00262085	-0.00303755	0.000581626	0.00510396
[truncated: 89 more columns]
