# Supplementary material for: A macroevolutionary common-garden experiment reveals differentially evolvable bone organization levels in slow arboreal mammals
Source: Commun Biol. 2023 Sep 28;6:995. doi: 10.1038/s42003-023-05371-3 (PMC10539518; doi:10.1038/s42003-023-05371-3)
Supplement: Supplementary file 5 — Supplementary Data 2 [file 42003_2023_5371_MOESM5_ESM.xlsx]

## Sheet: Foglio1
Specimens	Morphosource ARK ID code	Resolution (mm)	HeadPDLen(mm)	HeadMLLen(mm)	HeadAPLen(mm)	LatConPDLen(mm)	LatConMLLen(mm)	LatConAPLen(mm)	MedConPDLen(mm)	MedConMLLen(mm)	MedConAPLen(mm)	DiscGM	SliRemCSP	DiscCSP	ExtSliRest	Only50	Rest50	DiscProxTrab	DiscLatConTrab	DiscMedConTrab	RestProxTrab	RestLatConTrab	RestMedConTrab	ROIproxDiam (mm)	ROILatConDiam (mm)	ROIMedConDiam (mm)	ROIproxRelRes	ROILatConRelRes	ROIMedConRelRes	BMproxy	PC1	PC2	PC3	PC4	PC5	PC6	PC7	PC8	PC9	PC10	PC11	PC12	PC13	PC14	PC15	PC16	PC17	PC18	PC19
Arctocebus calabarensis AMNH 212576	ark:/87602/m4/M99359	0.0204	4.9	4.06	5.43	4.72	2.84	5.74	5.149	2.7	5.8	0	0	0	0	0	0	0	0	0	0	0	0	3	1.5	1.5	5.7	5.8	5.05	6.47125	-0.0837241	0.0213392	0.00345626	0.00568167	0.00506856	-0.0119956	0.00727395	-0.00544528	0.00337692	-0.000514511	0.011041	-0.00109959	0.00396511	-0.00186242	0.000742856	0.00129424	0.0105791	0.0090731	-0.000606952
Avahi laniger AMNH 100637	ark:/87602/m4/M98561	0.0265	8.66	6.91	8.69	10.49	4.69	15.21	9.407	4.85	15.39	0	1	0	1	0	0	0	0	0	0	0	0	5	3.5	4	9.11538	6.42308	6.73077	7.2306	-0.0906964	0.0263286	-0.0356198	-0.000593948	-0.00493209	-0.00238453	0.00205176	-0.00266326	0.00663499	-0.00365631	-0.00886255	-0.00278621	-0.00435424	-0.00267727	-0.00158961	0.00462361	-0.00374484	-0.0031193	0.00129333
Avahi laniger AMNH 170494	ark:/87602/m4/M98621	0.0257	9.21	7.93	9.36	10.11	4.51	15.22	9.52	5.13	14.76	0	0	0	0	0	0	0	0	0	0	0	0	5	3.5	4	8.07692	7.34615	6.76923	7.13503	-0.0869997	0.00877758	-0.0250415	-0.00929451	0.0167082	0.0119439	0.0102079	-0.00108464	0.000659355	-0.0126338	-0.0072646	-0.0127302	-0.00683431	-0.00552556	0.00960407	-0.00209557	0.00630666	0.00121616	0.00213006
Avahi laniger FMNH 5654	ark:/87602/m4/387175	0.0263	9	7.63	9.29	10.425	5.58	15.69	10.13	5.37	15.47	0	0	0	0	0	0	0	0	0	0	0	0	4	4	4	8.65385	7.57692	6.19231	7.20166	-0.0895281	0.0240577	-0.0128602	0.00512108	0.00243453	0.00622924	0.0107142	0.00460307	0.00030844	-0.0053879	-0.00520323	-0.00475135	-0.000967124	-0.0065281	0.00439906	0.000327306	0.000144631	-0.00083602	0.0042019
Bradypus tridactylus ZMB Mam-76147	ark:/87602/m4/369735	0.03	14.548	12.826	17.7545	12.232	10.1539	12.3509	11.46	7.8975	15.2605	0	0	0	0	0	0	0	0	0	0	0	0	11	4.988	4.988	7.06667	6.9	6.5	6.96765	0.00892498	-0.0429142	0.0341261	0.000364377	0.00368699	-0.0280205	-0.00136881	0.00976073	0.0126993	-0.00148458	0.0274523	-0.0163596	-0.00338156	0.0117392	0.0189578	-0.00189718	-0.0125693	0.000728889	0.00214992
Bradypus variegatus ZMB Mam-35824	ark:/87602/m4/383490	0.038	13.243	14.4879	15.7706	11.62	8.7531	11.5827	9.47	5.7725	11.13	0	1	0	0	0	0	0	0	0	0	0	0	11.998	4.98	3.472	6.57895	6.28947	6.63158	6.81758	0.00667521	-0.0584305	0.0435992	0.00861829	-0.00415515	-0.0110727	-0.00539967	0.0101299	0.0164381	-0.000664917	0.0118693	-0.00526746	-0.0025053	-0.00723498	-0.00510194	-0.00265026	0.00678927	-0.00764088	0.00273282
Bradypus variegatus ZMB Mam-38389	ark:/87602/m4/383501	0.036	12.354	12.7538	14.7159	12.645	9.0839	12.8991	11.409	7.2308	14.3525	0	1	0	0	0	0	0	0	0	0	0	0	10.028	5.522	5.014	6.5	6.11111	6.05556	6.70217	0.0393852	-0.0555969	0.0866723	0.0239042	-0.00334424	-0.0315824	0.0115097	0.0215474	-0.00426582	0.00200267	0.0133181	-0.0107832	-0.0119536	0.00973569	0.0169869	0.0186495	0.00636626	-0.0183784	0.00543413
Bradypus variegatus ZMB Mam-91627	ark:/87602/m4/383505	0.033	11.676	12.5767	13.8778	11.342	8.6069	11.6426	10.575	7.139	12.5434	0	1	0	0	0	0	0	0	0	0	0	0	11.008	5.004	5.004	7.33333	6.72727	7.0303	6.81351	0.00529792	-0.0690427	0.0517204	-0.00718072	-0.0147006	-0.0231944	-0.00699482	0.0203264	0.0187378	0.00402812	0.00305124	-0.0139459	-0.0139456	0.0188134	0.00740561	0.013099	-0.01008	-0.02047	0.00395591
Chaetophractus vellerosus ZSM 1926-24	NA	0.016	6.081	3.385	5.1716	5.172	3.9962	6.1589	5.642	3.7611	9.2148	0	1	0	0	0	0	0	0	0	0	0	0	2.508	2.006	2.006	10.625	9.5	17.25	6.1385	0.148588	0.0645816	-0.0392718	-0.0540359	-0.0448068	0.00333805	0.0067698	0.00150963	-0.0308413	-0.0242378	0.0570523	0.030224	0.0130197	0.0311378	-0.024037	-0.00992676	0.0286567	-0.0349119	0.00555261
Chaetophractus villosus ZSM 1925_598	NA	0.018	8.929	4.9235	7.9412	7.218	6.9353	8.5765	7.871	6.9353	8.5765	0	1	0	1	0	0	0	0	0	0	0	0	3.5	3.494	3.988	9.22222	9.11111	8.44444	6.44505	0.187791	0.0852514	-0.0267637	-0.0132059	-0.0554397	-0.0348239	-0.0311917	-0.0187591	0.00282912	0.0825937	-0.0283317	-0.00755227	0.00646612	0.00685644	0.00917152	-0.0284716	0.0208476	-0.00114062	0.0103464
Chaetophractus villosus ZSM 1962_217	NA	0.018	9.177	5.2337	8.5637	8.141	11.6124	7.4727	9.068	6.8623	14.291	0	1	0	0	0	0	0	0	0	0	0	0	3.018	3.998	3.998	8.77778	8.33333	7.22222	6.41655	0.210594	0.0919717	-0.0368046	-0.0393145	-0.0995099	-0.0290357	-0.00452462	0.0613102	-0.0423995	-0.0323984	-0.00813237	-0.0234517	0.0017366	-0.0141444	0.0202572	0.00607555	-0.0174652	0.0225708	-0.0250767
Chlamyphorus truncatus ZMB Mam-6007	ark:/87602/m4/383523	0.008	2.906	1.0781	2.0624	2.609	2.3671	3.1874	2.836	1.7812	4.4061	0	1	0	0	0	0	0	0	0	0	0	0	1	1	1	15.75	16	14	5.34925	0.183716	0.0426509	-0.00284131	0.0439742	-0.0729923	0.0865625	-0.00261689	-0.0122211	0.100528	-0.013727	0.0185512	0.00369103	-0.00630191	0.00830289	0.0151906	0.00139874	-0.00215122	0.00355716	-0.0065214
Choloepus didactylus FMNH 95448	ark:/87602/m4/383527	0.041	17.415	16.5645	19.683	12.029	7.695	14.9445	11.3	8.8695	14.8635	0	0	0	0	0	0	0	0	0	0	0	0	16.038	5.022	3.97	5.90244	4.95122	4.63415	7.39428	-0.0493038	-0.0342641	-0.0208014	-0.00102979	-0.00378224	-0.0178318	-0.0189574	-0.0158706	0.0101321	0.000272154	0.00439525	0.00386555	0.00280328	-0.00123831	-0.00424451	-0.0054808	-0.00374088	-0.00255089	-0.00935897
Choloepus didactylus NMW B5969	ark:/87602/m4/383544	0.046	16.392	14.6065	17.5827	12.454	6.6393	13.8281	13.691	5.7235	14.6981	0	0	0	0	0	0	0	0	0	0	0	0	13.004	4.03	4.03	5.82609	6.04348	5.71739	7.31718	-0.0521178	-0.0365108	-0.0224582	0.00489957	-0.00979567	-0.0244261	-0.0148007	-0.0103471	0.0093353	-0.00712307	0.00841784	0.00814252	0.00750121	-0.00998274	0.00574802	-0.00667416	-0.00289364	0.000585347	-0.000947897
Choloepus didactylus NMW B5971	ark:/87602/m4/383807	0.029	17.142	16.1976	18.4871	13.05	7.6123	13.2214	12.592	7.3834	16.9417	0	0	0	0	0	0	0	0	0	0	0	0	14.996	4.98	2.976	7.62069	9	8.58621	7.37184	-0.036571	-0.0331655	-0.0316761	0.00589542	-0.00471213	-0.0201587	-0.0138033	-0.0266473	0.0150134	-0.00485777	0.00383709	-0.00315369	0.00627868	-0.0126395	-0.00432489	-0.0070352	-0.00278355	-0.00223539	-0.00720302
Choloepus didactylus ZMB Mam-102636	ark:/87602/m4/383811	0.048	15.711	12.8494	16.7414	11.39	6.3531	12.4487	12.363	5.7808	13.5076	0	0	0	0	0	0	0	0	0	0	0	0	11.96	2.966	2.488	6.5625	6.14583	5.22917	7.19858	-0.0173285	-0.0574318	-0.019124	0.00504704	-0.00293244	-0.0186881	-0.0234298	-0.00980698	0.00407196	-0.0108435	0.0101332	-0.00372441	0.000433021	-0.00564606	0.00929669	-0.0115554	0.00498156	-0.000619865	0.00218939
Choloepus hoffmanni ZFMK Mam-1979	NA	0.029	15.797	12.9638	16.77	11.447	6.1814	12.4487	12.506	5.9525	12.9066	0	0	0	0	0	0	0	0	0	0	0	0	11.504	4.006	2.976	7.03448	9	8.27586	7.10548	-0.0284486	-0.0280668	0.00141573	-0.00232073	0.00782755	-0.0165964	-0.00519761	-0.00970044	0.00386944	-0.00597832	0.016039	-0.00594621	0.00403894	0.00619026	0.00982456	-0.0109477	-0.00776667	-0.00250572	-0.00484728
Cyclopes didactylus FMNH 61853	ark:/87602/m4/383815	0.01	4.899	4.7034	5.7572	4.723	4.5667	2.7518	4.947	5.6596	2.8298	0	1	0	0	0	0	0	0	0	0	0	0	2.498	0.996	1.502	9.1	10.1	10.3	5.91081	0.031357	0.00991374	0.0781639	-0.0634879	-0.013566	0.00599605	0.00880873	-0.0306175	0.0155438	-0.0137032	-0.00131966	-0.0225608	-0.0344841	-0.00354505	-0.0393492	0.0066174	0.00196234	0.00860984	-0.0146711
Cyclopes didactylus FMNH 61854	ark:/87602/m4/383819	0.008	4.861	4.7929	5.7871	4.198	2.5749	5.5832	4.597	2.3454	4.4105	0	1	0	0	0	0	0	0	0	0	0	0	2.498	1.496	1.002	14.25	16.875	14.875	5.86839	0.0449514	0.00719087	0.0389357	-0.107401	-0.0304862	-0.00516887	0.0015063	-0.0328548	6.5457e-05	-0.0168172	-0.00215335	0.0192339	-0.00866564	-0.00848102	-0.0178592	0.0230611	-0.0224388	0.0119479	0.0382283
Cyclopes didactylus FMNH 69971	ark:/87602/m4/383823	0.009	4.631	4.4447	5.2947	3.772	1.9656	4.2499	3.62	2.6916	3.5947	0	0	0	0	0	0	0	0	0	0	0	0	2.002	0.992	0.992	13.6667	13	9.88889	5.76505	0.0199233	-0.0133829	0.0924468	-0.086094	0.00686454	0.00177829	0.00302108	-0.00972631	0.0137511	-0.000310486	-0.0064308	0.0245025	0.0553728	-0.0295401	0.0299321	-0.0193215	-0.02122	-0.0121947	0.00961051
Cyclopes didactylus ZMB Mam-3913	ark:/87602/m4/383827	0.012	5.503	5.6459	6.4678	4.586	3.1088	6.1105	4.776	2.6443	4.8955	0	0	0	0	0	0	0	0	0	0	0	0	3.002	1.5	1	9.75	10.8333	8.58333	6.04303	0.0152031	-0.00410746	0.0957678	-0.0803881	0.0227106	0.00947299	0.00496755	-0.0311225	0.00176643	-0.0016942	-0.0232297	-0.0140932	0.0217604	0.0169474	-0.00628411	-0.00553569	0.0139633	0.0141776	-0.0398918
Dasypus novemcinctus FMNH 39307	ark:/87602/m4/383831	0.024	9.45	6.1945	8.5994	11.223	16.6886	10.3484	11.004	8.5265	19.2393	0	0	0	0	0	0	0	1	0	0	NA	0	3.498	NA	5.004	7.45833	NA	4.41667	6.74623	0.128825	0.0857388	0.0178893	-0.0146607	0.0407565	0.00703728	-0.0359733	0.0321173	0.00946176	-0.00277636	-0.0307115	0.00335102	-0.00570466	0.0174487	0.00724365	0.0186046	0.0120936	0.0068948	0.0282666
Dasypus novemcinctus ZMB Mam-85937	ark:/87602/m4/383835	0.031	9.603	5.4478	9.4183	11.203	15.7895	10.3416	10.557	9.1413	18.6519	0	1	0	0	0	0	0	0	0	0	0	0	4.002	5.972	4.002	7.06452	5.80645	6.35484	6.84925	0.12972	0.0574691	-0.0178203	0.0141352	0.074634	-5.21419e-06	-0.0220309	0.0299848	0.0160994	-0.026512	0.00643602	0.0103683	0.0207799	-0.0139765	-0.00657185	-0.0172291	0.00154398	-0.0131278	-0.0185569
Dasypus septemcinctus ZSM 1954-536	NA	0.023	6.748	4.3232	6.5877	7.686	9.1267	7.2739	7.297	5.1467	12.901	0	1	0	0	0	0	0	0	0	0	0	0	2.012	3.522	2.012	8.91304	6.21739	6.82609	6.4971	0.10803	0.0635622	0.0052199	-0.0286688	0.0530108	0.00203694	-0.0279312	-0.005095	0.0163217	0.00356062	-0.00680411	-0.0158573	-0.00902304	0.0242588	0.0199366	-0.00225676	0.00522957	-0.00511038	0.000838807
Eucholoeops sp FMNH P13125_1	ark:/87602/m4/383839	0.048	31.09	26.285	28.7357	23.306	20.3264	36.9047	26.429	16.9147	38.8268	1	0	1	0	0	0	1	1	1	NA	NA	NA	NA	NA	NA	NA	NA	NA	7.65324	NA	NA	NA	NA	NA	NA	NA	NA	NA	NA	NA	NA	NA	NA	NA	NA	NA	NA	NA
Eucholoeops sp FMNH P13125_2_onlyProx	ark:/87602/m4/383848	0.037	24.313	29.6339	30.8902	NA	NA	NA	NA	NA	NA	1	NA	NA	NA	NA	NA	0	NA	NA	0	NA	NA	14	NA	NA	8	NA	NA	7.78758	NA	NA	NA	NA	NA	NA	NA	NA	NA	NA	NA	NA	NA	NA	NA	NA	NA	NA	NA
Eucholoeops sp MNHN.F.SCZ 239	ark:/87602/m4/383844	0.046	26.263	22.9741	27.0501	NA	NA	NA	NA	NA	NA	1	0	0	0	1	0	0	1	1	1	NA	NA	21.956	NA	NA	13.6087	NA	NA	7.7366	NA	NA	NA	NA	NA	NA	NA	NA	NA	NA	NA	NA	NA	NA	NA	NA	NA	NA	NA
Eulemur albifrons ZMB Mam-44661	ark:/87602/m4/396421	0.0264	9.49	8.48	10	9.91	6.26	12.45	10.23	6.5	13.56	0	0	0	0	0	0	0	0	0	0	0	0	5.5	3	4.5	7.69231	8.07692	8.65385	7.20643	-0.0657898	0.0253689	-0.020873	-0.00164973	0.00028675	0.00717714	0.0121131	-0.0107814	-0.00561357	0.00461537	-0.00764288	0.00681511	-0.00266675	0.00502458	0.00622339	-0.000393784	-0.015909	-0.00720789	-0.00607622
Eulemur albifrons ZMB Mam-44662	ark:/87602/m4/396425	0.0317	12.963	10.42	13.66	12.772	7.11	18.68	12.423	8.32	17.53	0	0	0	0	0	0	0	0	0	0	0	0	9	6	7	7.15625	6.625	6.5625	7.24944	-0.051101	0.00908938	-0.0157803	-0.00268373	0.00367919	0.00617514	0.00397867	-0.00851206	-0.0100269	-0.000169944	-0.00566431	0.0148176	-0.0131738	0.00730136	0.0122228	0.00173379	-0.0119236	-0.00847603	-0.00569882
Euoticus elegantulus AMNH 214127	ark:/87602/m4/M98708	0.01388	4.527	4.15	5.16	6.14	2.99	8.87	5.083	2.52	7.88	0	0	0	0	0	0	0	0	0	0	0	0	2	2.5	2	9.14286	9	8.85714	6.57491	-0.0792261	0.0272093	-0.0019083	0.00911129	-0.00933283	-0.00303079	0.00557243	0.00581755	0.00378132	0.00428515	-0.00655717	-0.00532266	-0.000362904	0.00170381	-0.00633189	0.00405292	0.00480015	0.000938733	0.0029947
Euphractus sexcinctus ZSM 1926-373	NA	0.023	9.488	4.6865	8.1324	11.165	16.2648	9.3729	11.027	7.7189	18.8148	0	1	0	0	0	0	0	0	0	0	0	0	2.986	6.018	2.986	9.73913	7.17391	7.65217	6.8178	0.124878	0.0917134	-0.0128993	-0.0056283	0.0597649	-0.00752843	-0.0409853	0.0272155	0.00945743	-0.02329	-0.0161415	0.0254737	-0.00780837	0.00674024	-0.018009	0.00836768	-0.0049941	0.000379066	-0.00739883
Galago sp FMNH 148985	ark:/87602/m4/388046	0.01358	3.75	2.96	4.18	4.672	2.68	7.33	4.169	2.56	6.31	0	0	0	0	0	0	0	0	0	0	0	0	1.5	2	2	12.7143	10.6429	11.0714	6.47047	-0.100088	0.0235704	-0.00439583	0.0081312	0.000365271	-0.011527	0.0166184	0.00960462	0.00502975	-0.00288844	0.00337121	-0.0100615	0.00334108	0.00365637	-0.000413125	0.00302103	0.0102685	0.00241404	0.00149382
Galago sp ZMB Mam-60601	ark:/87602/m4/396429	0.0199	4.42	3.68	4.9	6.4	3.8	9.86	5.2	3.44	8.8	0	0	0	0	0	0	0	0	0	0	0	0	2	3	2.5	7.75	8.85	7.9	6.67699	-0.0951035	0.0251344	0.0038601	0.00804825	6.86547e-06	-0.000599244	0.0120674	0.0156725	0.00533987	-0.00266821	0.00356592	-0.00513702	0.00445664	0.00207894	-0.00100607	-0.00297555	0.00332786	0.00241423	7.96447e-05
Galago sp ZMB Mam-86042	ark:/87602/m4/396433	0.0216	6.211	4.37	6.92	7.75	4.39	11.32	6.6	4.16	9.96	0	0	0	0	0	0	0	0	0	0	0	0	2.5	3.5	3	6	6.81818	6.54545	6.78998	-0.0765114	0.0284937	0.0138491	0.0113813	-0.00611189	-0.00342378	0.0131361	0.00941948	-0.00213023	0.00332416	-0.00123621	0.00729007	-0.000175402	0.00647776	-0.0061507	0.00399589	0.00220816	-0.00218626	-0.0095902
Galago sp ZMB Mam-A209-1	ark:/87602/m4/396438	0.02313	6.663	4.53	7.52	7.77	4.58	11.5	6.84	4.11	10.06	0	0	0	0	0	0	0	0	0	0	0	0	3	3.5	3	6.95652	6.6087	6.04348	6.86167	-0.0821134	0.0136827	0.0150947	0.00301106	0.00446574	0.0154333	0.016914	0.0228542	0.000323522	-0.000534062	-0.000374489	-0.00274909	0.00412693	-0.00289835	0.00166006	-0.000400671	0.00888683	0.00517236	0.00278471
Galago sp ZMB Mam-A209-2	ark:/87602/m4/396448	0.02164	6.64	4.58	7.1	7.42	4.22	11.34	6.6	4.11	9.63	0	0	1	0	0	0	0	0	0	0	0	0	3	3.5	3	7.40909	7.09091	7.22727	6.80162	-0.0762135	0.0319538	0.014542	0.0095051	-0.00249359	-0.00628367	0.0214294	0.0125777	-0.00346852	0.00571164	0.00677841	0.00575289	0.00259075	0.00929845	-0.00232536	0.00164549	0.00156845	-0.00115167	-0.0049662
Hapalemur griseus AMNH 170675	ark:/87602/m4/M98556	0.01537	6.1	5.29	6.38	7.305	3.46	9.62	6.705	4.47	9.7	0	0	0	0	0	0	0	0	0	0	0	0	3.5	2.5	3	9.53333	9.6	9.33333	6.85435	-0.081288	0.0344119	0.00614132	0.0125935	-0.00751262	0.0027067	0.0110375	-0.00236759	-0.0042554	0.0113913	-0.00873921	0.0126698	0.00130322	-0.00424484	0.000529862	0.00660361	-0.0012086	0.000610147	-0.00637884
Hapalemur griseus AMNH 170680	ark:/87602/m4/M99393	0.0188	7.216	6.33	7.36	8.25	4.76	11.95	7.53	4.82	11.36	0	1	0	0	0	0	0	0	0	0	0	0	5	4	4	6.73684	7.05263	7.42105	6.973	-0.07858	0.0416786	-0.000156668	0.00978218	-0.00537578	0.00466612	0.0115628	-0.00518504	-0.00257755	0.0119279	-0.0108445	0.0118581	0.0022833	0.00349549	0.00129763	0.000411475	-0.00648504	-0.00645859	-0.00859977
Hapalops sp FMNH P13128	ark:/87602/m4/383874	0.047	26.094	25.2072	24.2269	18.065	18.6253	21.9863	20.866	17.2249	30.2486	0	0	0	0	1	1	1	1	1	NA	NA	NA	NA	NA	NA	NA	NA	NA	7.38167	0.135289	-0.0230536	-0.00939469	0.0275681	0.00295387	0.00896027	0.0277516	-0.0166995	-0.0051123	-0.00580468	-0.0145144	-0.00925695	0.0251031	0.0130115	-0.011751	0.00702715	-0.0102296	-0.00585107	-0.007047
Hapalops sp FMNH P13130_onlyDist	ark:/87602/m4/383856	0.049	NA	NA	NA	22.798	21.124	33.0893	26.491	19.9422	39.4412	1	NA	NA	NA	NA	NA	NA	0	0	NA	0		NA	13.492	13.984	NA	4.89796	4.57143	7.76574	NA	NA	NA	NA	NA	NA	NA	NA	NA	NA	NA	NA	NA	NA	NA	NA	NA	NA	NA
Hapalops sp FMNH P13209	ark:/87602/m4/383852	0.054	27.289	26.861	31.6767	22.901	18.9418	28.5733	24.507	17.2296	39.5959	0	1	0	0	0	0	0	1	1	0	NA	NA	23.008	NA	NA	5.11111	NA	NA	7.48403	0.147202	-0.0219165	-0.0044195	0.0279121	0.0130395	0.00273782	0.0121158	-0.0109545	-0.00987041	-0.00397655	-0.0159586	-0.00701333	0.0194532	0.00944786	-0.0121599	0.00852423	-0.00468478	-0.0117314	0.00622419
Hapalops sp MNHN.F.SCZ 238	ark:/87602/m4/383879	0.062	28.45	28.8194	33.13	22.969	20.3214	29.312	25.864	20.6908	43.1059	1	1	0	0	0	0	0	1	1	1	NA	NA	25.002	NA	NA	5.95161	NA	NA	7.76939	NA	NA	NA	NA	NA	NA	NA	NA	NA	NA	NA	NA	NA	NA	NA	NA	NA	NA	NA
Hapalops sp YPM PU-15045	ark:/87602/m4/M116581	0.049	28.503	28.9979	31.4721	24.148	17.8144	26.0288	27.216	22.268	34.2433	0	0	1	0	0	0	1	1	1	NA	NA	NA	NA	NA	NA	NA	NA	NA	7.44511	0.166905	-0.0485673	-0.0340629	0.022324	0.0106132	0.00685411	0.0256434	-0.0264172	-0.0270676	-0.0184606	-0.00571857	-0.0314061	0.0287375	0.021543	-0.00234431	0.00561485	-0.00875197	-0.00434829	0.0129556
Indri indri ZMB Mam-84278	ark:/87602/m4/396452	0.0324	15.892	12.29	17.35	20.2	9.3	26.82	18.51	10.54	25.69	0	0	0	0	0	0	0	1 (not fully fused)	1 (not fully fused)	0	NA	NA	10	NA	NA	7.0625	NA	NA	7.82817	-0.0853514	0.0173382	-0.0415612	-0.00429098	0.001364	0.00859453	0.00362275	-0.0051629	0.00193423	-0.0138947	-0.00947586	-0.0116468	3.21963e-06	0.00137885	0.00567985	0.000590325	-0.00820915	-0.00671789	0.00778575
Indri indri ZMB Mam-84286	ark:/87602/m4/396458	0.0388	17.09	14.14	18.18	19.69	9.63	25.09	17.98	11.88	24.54	0	0	0	0	0	0	0	0	0	0	0	0	13	7	9	6.10256	6.82051	7.38462	7.8785	-0.0833431	0.0257254	-0.0363483	0.00683643	-0.00898622	0.00406165	0.00120722	-0.00619328	0.00268848	-0.00512086	-0.01407	-0.00633154	-0.000113563	0.00089239	-0.00509037	0.00489404	-0.00556359	-0.00836083	0.00275297
Indri indri ZMB Mam-84288	ark:/87602/m4/396472	0.0382	16.895	15.48	17.96	19.457	10.09	26.98	18.8	12.08	25.92	0	0	0	0	0	0	0	0	0	0	0	0	11	7	9.5	5.89474	6.31579	6.36842	7.85561	-0.0787899	0.018298	-0.039974	-0.00809261	-0.000560064	0.00364808	-0.00151735	-0.00261034	0.00778377	-0.00956058	-0.00680391	-0.00379042	-0.00579199	0.000614969	0.00134136	0.00432572	-0.00943924	-0.00141445	0.00639125
Lasiorhinus latifrons ZSM 1984-67	NA	0.03822	19.762	19.26	25	19.074	13.19	27.52	19.49	14.67	35.66	0	0	0	0	0	0	0	0	0	0	0	0	14	10	11.5	6.71053	6.26316	6.07895	7.35513	0.0380261	-0.0462083	0.0219955	0.0201171	-0.0114285	0.0236823	-0.0181403	0.00289744	-0.0262011	0.0179465	0.0156164	0.0186161	-0.019879	0.0151745	-0.00191365	-0.0212512	-0.026338	0.00977255	0.00234206
Lemur catta AMNH 170739	ark:/87602/m4/M99953	0.0284	10.85	8.72	11.03	11.02	5.9	16.93	10.25	6.39	15.54	0	0	0	0	0	0	0	0	0	0	0	0	6.5	5	5	7.07143	6.25	6.78571	7.29104	-0.0766657	0.0399797	0.00372491	0.0113342	-0.00393989	0.00371428	0.00590493	-0.00477178	-0.00684565	0.0102443	-0.0105238	0.00893199	-0.000661997	0.00454328	0.00204545	0.0010107	-0.0110879	-0.00813774	-0.00813356
Lemur catta ZMB Mam-83963	ark:/87602/m4/396681	0.02	8.52	6.66	8.62	8.78	4.46	12	8.56	5.28	12	0	0	0	0	0	0	0	0	0	0	0	0	4.5	3.5	3.5	10.5	8.9	7.7	7.02183	-0.0695323	0.038455	0.00293464	0.0058027	-0.0107733	-0.0013045	0.00886483	0.00465121	0.00128914	0.0154355	-0.0105879	0.00939673	0.00137884	0.00149202	-0.00720438	0.00696429	-0.00242451	-0.00495687	-0.00158846
Lemur catta ZMB Mam-83964	ark:/87602/m4/396685	0.0246	8.225	6.77	8.5	8.619	4.82	12.68	8.45	4.95	11.52	0	0	0	0	0	0	0	0	0	0	0	0	4.5	3.5	3.5	8.12	7.44	6.8	6.92453	-0.0592287	0.0440763	0.00781256	0.0100834	-0.00469508	0.00064904	0.0159673	0.0010553	-0.00697626	0.0135193	-0.00509096	0.0100596	0.00132398	0.000246221	-0.00480858	0.00387714	0.000959762	-0.00103685	-0.00185687
Loris tardigradus AMNH 269	ark:/87602/m4/M98908	0.0138	4.4	3.15	4.69	4.05	2.29	5.26	4.319	2.27	5.3	0	0	0	0	0	0	0	0	0	0	0	0	1.5	1.5	2	7.5	9.14286	8	6.56758	-0.11563	0.0198395	-0.000455525	0.00356132	-0.00257851	-0.00162503	0.00596583	0.00178721	0.0122137	0.0010446	-0.00156721	3.73042e-05	0.0119227	-0.0122493	-0.00657538	0.00559671	0.0124101	0.0074222	-0.00231448
Megaladapis edwarsi DPC 17225_onlyDist	NA	0.0357	NA	NA	NA	23.963	19.14	33.42	31.03	20.21	33.06	1	NA	NA	NA	NA	NA	NA	0	0	NA	0	1	NA	12	15	NA	10.1389	7.94444	7.76044	NA	NA	NA	NA	NA	NA	NA	NA	NA	NA	NA	NA	NA	NA	NA	NA	NA	NA	NA
Megaladapis edwarsi MNHM MAD-7403	ark:/87602/m4/391780	0.0704	33.046	27.83	37	NA	NA	NA	NA	NA	NA	1	0	0	0	1	0	1	1	1	NA	NA	NA	NA	NA	NA	NA	NA	NA	7.61558	NA	NA	NA	NA	NA	NA	NA	NA	NA	NA	NA	NA	NA	NA	NA	NA	NA	NA	NA
Megaladapis edwarsi MNHM MAD-7405	ark:/87602/m4/391786	0.051	36.85	33.07	38.38	29.296	18.07	30.11	37.206	26.85	45.32	0	0	0	0	1	1	1	1	1	NA	NA	NA	NA	NA	NA	NA	NA	NA	7.5793	0.115093	-0.0932834	-0.0195253	0.00137154	0.00347456	0.0151967	0.0220222	0.003622	-0.0168026	-0.0151911	-0.0191274	0.0431433	-0.0143829	-0.00147497	0.0207454	-0.00105627	0.0234774	0.0154395	-0.00167807
Megaladapis edwarsi MNHN MAD-7429_onlyProx	ark:/87602/m4/391876	0.0393	28.9	32.63	37.82	NA	NA	NA	NA	NA	NA	1	NA	NA	NA	NA	NA	0	NA	NA	1	NA	NA	27	NA	NA	6.84615	NA	NA	7.87696	NA	NA	NA	NA	NA	NA	NA	NA	NA	NA	NA	NA	NA	NA	NA	NA	NA	NA	NA
Megaladapis madagascariensis MNHM MAD-1567	ark:/87602/m4/391885	0.0677	27.503	22.96	26.28	18.02	18.02	22.42	22.22	15.98	25.2	0	1	0	0	0	0	0	0	0	0	1	0	22	13	11	7.16176	5.80882	5.48529	7.29958	0.0964801	-0.0670739	0.0262471	0.0270817	0.00161577	-0.0210727	-0.0177853	-0.0226427	-0.0124583	-0.0176276	-0.0122724	0.0307159	-0.0123879	0.012426	0.0244823	0.015032	0.00178552	0.00648975	-0.00952695
Megaladapis madagascariensis MNHN MAD-1564_onlyDist	ark:/87602/m4/391795	0.0337	NA	NA	NA	18.18	12.3	28.55	24.09	17.84	33.04	1	NA	NA	NA	NA	NA	NA	0	1	NA	0	NA	NA	7.5	NA	NA	8.35294	NA	7.62795	NA	NA	NA	NA	NA	NA	NA	NA	NA	NA	NA	NA	NA	NA	NA	NA	NA	NA	NA
Megaladapis madagascariensis MNHN MAD-1564_onlyProx	ark:/87602/m4/391791	0.0459	26.56	19.3	28	NA	NA	NA	NA	NA	NA	1	NA	NA	NA	NA	NA	0	NA	NA	1	NA	NA	20	NA	NA	6.69565	NA	NA	7.86123	NA	NA	NA	NA	NA	NA	NA	NA	NA	NA	NA	NA	NA	NA	NA	NA	NA	NA	NA
Mesopropithecus dolichobrachion DCP 11788	NA	0.0221	15.902	15.48	16.67	13.68	10.69	18.07	15.724	10.09	18.73	1	0	0	0	1	1	1	1	1	NA	NA	NA	11	5	8	NA	NA	NA	7.2853	NA	NA	NA	NA	NA	NA	NA	NA	NA	NA	NA	NA	NA	NA	NA	NA	NA	NA	NA
Mesopropithecus dolichobrachion DCP 9903	NA	0.01996	17.17	14.97	18.56	14.095	10.062	19.64	14.734	9.98	20.28	0	0	0	0	0	0	1	1	1	NA	NA	NA	NA	NA	NA	NA	NA	NA	7.23045	-0.00281473	0.00450684	0.0138548	0.000281673	0.00403961	-0.00435164	0.00175205	0.00161598	-0.00185758	0.00837011	0.00136726	0.00712457	-0.00900915	-0.000431612	0.00754314	0.00968318	0.000627572	0.00206027	0.00551125
Myrmecophaga tridactyla NMW B5964	ark:/87602/m4/383892	0.051	21.777	24.6571	28.5982	22.434	16.8759	37.693	21.524	16.7749	40.7246	0	0	0	0	0	0	0	0	0	0	0		21.02	8.994	8.994	6.01961	5.05882	5.35294	7.78398	0.0243987	-0.0460886	-0.0681984	-0.0354748	0.0196623	-0.000950403	0.00366476	0.00625893	0.0112413	0.01873	0.0134437	-0.00584269	-0.00262068	-0.0049377	-0.00444489	0.0022628	0.00154813	0.00803966	0.000397582
Myrmecophaga tridactyla NMW B5966	ark:/87602/m4/384078	0.052	22.711	24.6995	29.6185	22.031	16.4315	35.898	20.461	17.8967	38.5145	0	0	0	0	0	0	0	0	0	0	0	0	19.048	7.954	7.954	5.44231	5.11538	5.05769	7.75986	0.0301754	-0.0356246	-0.067466	-0.0311699	0.0198563	0.00597476	0.00164787	0.00118283	0.00619129	0.0127274	0.0132495	-0.00859249	-0.00125085	-0.00757941	-0.00161542	-0.000202818	0.000642321	0.00442735	-0.0025094
Myrmecophaga tridactyla NMW B5967	ark:/87602/m4/383896	0.052	26.01	23.59	30.03	21.997	13.2	34.56	19.912	15.9503	39.3023	0	0	0	0	0	0	0	0	0	0	0	0	23.04	8.028	10.008	7.5	6.90385	6.48077	7.78124	0.0274687	-0.0419575	-0.0849871	-0.052876	0.0240218	-0.00400616	0.00627678	0.00280048	0.00292329	0.0145729	0.0197357	0.00270255	-0.00586649	-0.000620262	-0.000113408	0.00328848	0.00195246	0.0123877	0.000630916
Myrmecophaga tridactyla ZMB Mam-77024	ark:/87602/m4/384082	0.046	24.418	27.9391	30.0241	23.723	16.541	36	22.055	17.3751	38.3641	0	0	0	0	0	0	0	0	0	0	0	0	22.518	10.008	11.954	5.30435	5.65217	5.91304	7.78762	0.0193328	-0.0321074	-0.0665618	-0.0269174	0.0116716	0.00228041	0.00219711	-0.00255235	0.000563028	0.0141805	0.001822	0.000426693	-0.010516	-0.010165	-0.00625047	0.00431457	0.0028637	0.00352244	-0.00687924
Myrmecophaga tridactyla ZMB Mam-77025	ark:/87602/m4/384094	0.051	22.241	22.8	28.42	21.076	18.85	33.74	20.012	17.63	37.39	0	0	0	0	0	0	0	0	0	0	0	0	18.036	10.032	11.044	6.52941	6.09804	6.23529	7.75758	0.0323231	-0.0228473	-0.0721854	-0.0387387	0.0219661	0.00210819	0.00986412	0.00472158	0.00613662	0.0199812	0.0171658	0.00119549	-0.00641592	-0.00358013	-0.00266044	-0.00163532	-0.00687871	0.0027739	-0.00649175
Nycticebus bengalensis ZFMK Mam-1986-0419	NA	0.02089	8.17	5.89	9.31	7.18	4.05	8.81	7.334	4.97	8.06	0	0	0	0	0	0	0	0	0	0	0	0	4	2	3	6.09524	7.66667	6.85714	6.7766	-0.0663728	0.00714351	0.0152298	0.010926	-0.0107046	-0.00549474	0.00536362	0.0162615	0.00731757	-0.000917889	0.00657765	-0.00126321	0.0106574	0.000300774	-0.0015136	0.000177557	0.00765441	0.00499078	0.0119128
Nycticebus coucang NMW 849	ark:/87602/m4/397418	0.02014	7.77	5.38	8.52	6.81	4.71	8.56	6.931	4.95	7.27	0	0	0	0	0	0	1	0	0	NA	0	0	NA	2	3	NA	8.2	7.4	6.75305	-0.0683794	0.0140195	0.0131744	0.00513789	-0.00944325	-0.00986908	0.00467709	0.0109983	0.012671	0.00800237	0.00388194	0.00155386	0.0101932	-0.000186212	-0.0045061	-0.00119684	0.00288923	0.00402132	8.80201e-06
Nycticebus coucang ZMB Mam-2718	ark:/87602/m4/396689	0.0193	7.39	4.97	8.29	6.584	3.4082	8.0945	7.05	4.8	7.82	0	0	0	0	0	0	0	1 (not fully fused)	1 (not fully fused)	0	NA	NA	3.5	NA	NA	7.94737	NA	NA	6.66404	-0.0696445	0.00437882	0.0109306	0.00247453	0.00115547	-0.00597477	-0.00231696	0.00636177	0.0104879	-0.00253415	0.0115773	0.00681562	0.00972926	-0.00386025	-0.00279556	-0.00172768	0.0135562	0.0152558	0.0101293
Nycticebus coucang ZMB Mam-84333	ark:/87602/m4/396693	0.02096	6.542	4.42	7.33	5.99	3.2	7.13	6.039	3.94	6.04	0	0	0	0	0	0	0	0	0	0	0	0	3.5	2	2	7.71429	6.47619	6.47619	6.56013	-0.0690617	-0.00478716	0.0218613	-0.000757399	-0.00690629	-0.00439707	-0.00342866	0.0132548	0.0150945	-0.00106002	0.0044481	-0.00397876	0.00403844	-0.0013944	-0.00240292	0.00311346	0.0155832	0.00684006	0.00437272
Otolemur crassicaudatus FMNH 198178	ark:/87602/m4/388050	0.020147	6.89	4.51	7.89	7.92	5.3	11.5	6.75	4.35	8.7	0	0	0	0	0	0	0	0	0	0	0	0	3	3	2.5	6.8	8.2	6.95	6.85086	-0.06996	0.0266321	0.0161751	0.0088861	0.00179829	-0.000346522	0.0140923	0.0109235	0.0040408	0.00597699	0.00331558	0.000944444	0.00654623	0.00448794	0.000141277	-6.28046e-05	-0.00123097	0.00177734	-0.000140271
Palaeopropithecus ingens DCP UA5469	NA	0.0251	24.23	25.49	24.79	16.36	12.82	17.95	18.856	12.82	21.34	0	0	0	0	1	1	1	0	1	NA	0	NA	NA	9	6	NA	9.36	NA	7.41812	-0.00616037	-0.0520476	-0.0182097	0.016473	-0.0191589	-0.0312593	-0.0242329	-0.0146675	0.00247894	-0.00876834	-0.00113987	-0.00318013	-0.00385544	0.00747565	-0.00090354	0.0143823	-0.00367926	-0.013826	-0.0123138
Palaeopropithecus ingens DPC 17150_onlyDist	NA	0.04116	NA	NA	NA	20.745	16.21	30.3	20.49	14.48	23.29	1	NA	NA	NA	NA	NA	NA	0	0	NA	0	0	NA	10	10	NA	7.21951	6.41463	7.52862	NA	NA	NA	NA	NA	NA	NA	NA	NA	NA	NA	NA	NA	NA	NA	NA	NA	NA	NA
Palaeopropithecus ingens MNHM MAD-8551	ark:/87602/m4/391890	0.05653	19.617	18.99	24.3	18.203	17.52	26.9	19.56	17.86	28.26	1	0	0	0	1	1	0	0	0	0	0	0	13	12	12	7.80702	5.24561	5.31579	7.65277	NA	NA	NA	NA	NA	NA	NA	NA	NA	NA	NA	NA	NA	NA	NA	NA	NA	NA	NA
Palaeopropithecus ingens MNHM MAD-8795	ark:/87602/m4/391915	0.0677	NA	NA	NA	18.019	12.39	19.44	18.109	14.9	25.74	1	1	0	1	0	0	1	0	1	NA	1	NA	NA	6	NA	NA	5.38235	NA	7.55452	NA	NA	NA	NA	NA	NA	NA	NA	NA	NA	NA	NA	NA	NA	NA	NA	NA	NA	NA
Palaeopropithecus ingens MNHM MAD-8808	ark:/87602/m4/391901	0.04794	29.726	27.33	31.64	22.055	16.68	23.88	24.692	19.56	29.77	0	1	0	0	0	0	0	0	1	1	1	NA	25	10	10	5.4375	5.3125	NA	7.4888	0.0236251	-0.0742728	-0.0166534	0.00906657	-0.0176419	-0.0283331	-0.0324943	-0.0247236	0.00504939	-0.00199993	-0.0138018	0.0126314	-0.0103218	-0.0080089	-0.00896142	0.00764669	0.0115187	-0.00686591	-0.00905699
Palaeopropithecus ingens MNHN MAD-1584_onlyProx	ark:/87602/m4/391910	0.04585	18.067	19.67	25.64	NA	NA	NA	NA	NA	NA	1	NA	NA	NA	NA	NA	0	NA	NA	1	NA	NA	15	NA	NA	5.28261	NA	NA	7.70817	NA	NA	NA	NA	NA	NA	NA	NA	NA	NA	NA	NA	NA	NA	NA	NA	NA	NA	NA
Palaeopropithecus maximus DCP 17342	NA	0.0357	27.36	28.18	29.62	19.961	14.45	23.46	21.25	18.17	28.33	0	1	0	0	0	0	1	0	1	NA	1	NA	NA	12	13	NA	11.6667	NA	7.52286	0.0156537	-0.0756226	-0.0219563	0.00434604	-0.0161567	-0.0204394	-0.0230919	-0.0113864	0.013253	-0.00284016	-0.0203888	-0.000657667	-0.000186894	-0.00571357	-0.0084714	0.00542485	0.0144893	-0.00513792	-0.000485415
Perodicticus potto AMNH 239436	ark:/87602/m4/M100052	0.0189	7.147	6.22	7.58	6.635	4.66	8.3	6.787	4.28	7.92	1	0	0	0	0	0	1	0	0	NA	0	0	NA	2	2.5	NA	9.36842	7.63158	6.62484	NA	NA	NA	NA	NA	NA	NA	NA	NA	NA	NA	NA	NA	NA	NA	NA	NA	NA	NA
Perodicticus potto AMNH 52698	ark:/87602/m4/M99438	0.02043	8.336	6.9	8.49	7.641	5	9.11	7.641	4.61	9.41	0	0	0	0	0	0	0	0	0	0	0	0	5	2	3	11.5	6.65	7.6	6.81578	-0.0571818	0.0154583	0.006736	0.00627744	-0.0096423	-0.0211588	0.00613467	0.00207782	0.0106726	0.00672036	0.0134608	0.0113646	0.00701973	0.00355928	-0.00550514	0.00127712	-0.0033876	0.00237259	-0.00156392
Perodicticus potto AMNH 52717	ark:/87602/m4/M100711	0.0171	8.12	6.68	8.25	6.98	5.08	8.99	7.28	4.83	8.17	0	0	0	0	0	0	0	0	0	0	0	0	5	2	3	10.0588	8	7.82353	6.76288	-0.0611639	0.0183328	0.0142055	0.00501738	0.0014937	-0.0126205	0.00941503	0.0036101	0.00538637	0.00168636	0.00884825	0.00501871	0.0103957	0.000221657	0.00558814	0.00486711	0.0155245	0.00734271	-0.000292042
Perodicticus potto NMW 32674	ark:/87602/m4/397606	0.01896	9.047	7.62	10.2	6.96	4.7	8.87	7.87	4.97	7.89	0	0	0	0	0	0	0	0	0	0	0	0	6	2	3	10.1579	7.36842	6.31579	6.68728	-0.0588063	-0.00161521	0.0198436	0.00902322	0.00728731	-0.00763068	0.0194697	-0.0108332	-0.0130551	-0.0102521	0.0160467	0.0123297	-0.000682554	0.00389784	0.0189556	0.0134443	0.0224718	0.0155129	-0.00630364
Perodicticus potto ZMB Mam-17260	ark:/87602/m4/396697	0.0225	9.326	7.99	10.18	8.423	4.65	10.11	8.15	4.87	10.65	0	0	0	0	0	0	0	0	0	0	0	0	5	2	3	7.69565	7.3913	6.21739	6.82425	-0.0491796	0.0129431	0.0135279	0.00361801	0.00147187	-0.0144364	0.00943415	0.00294945	-0.000443756	0.00522429	0.0134929	0.00611928	0.00363456	0.00511475	0.00272111	0.00205946	-0.000866206	0.00997973	0.00324721
Phascolarctos cinereus AMNH 107805	ark:/87602/m4/M104775	0.0322	14.613	14.48	17.18	13.55	9.97	16.86	13.518	9.07	18.15	0	0	0	0	0	0	1_not fully fused	0	0	NA	0	0	11	6	6	NA	8.75	8.21875	7.31734	-0.0670093	-0.0349915	-0.00800223	0.0066083	-0.0010234	0.0103648	-0.0215747	0.00217602	-0.0103469	-0.0304564	-0.00158674	-0.0128517	-0.0015376	0.00295518	3.166e-05	-0.0200875	0.00496291	0.00855221	0.00975057
Phascolarctos cinereus AMNH 65607	ark:/87602/m4/390990	0.0279	13.355	14.05	16.91	12.907	8.68	15.56	13.551	8.79	17.52	0	0	0	0	0	0	0	0	0	0	0	0	10	6	6	8.92857	9.32143	9.14286	7.2677	-0.0607841	-0.0293385	0.00172666	0.0168856	-0.0125653	0.0186939	-0.021891	-0.000471332	-0.0131825	-0.0167693	-0.014027	-0.00758525	0.00336851	-0.00384552	-0.000380974	-0.016202	0.00602628	0.00668775	0.00426307
Phascolarctos cinereus AMNH 65608	ark:/87602/m4/M100894	0.0272	15.071	14.037	17.19	12.813	10.44	16.59	13.955	9.41	18.11	0	0	0	0	0	0	0	0	0	0	0	0	11	7	5	9.88889	10	9.55556	7.25913	-0.0624061	-0.0330713	-0.00254684	0.00591708	-0.00857434	0.0127098	-0.0256651	0.00548953	-0.00982369	-0.0239189	-0.0061789	-0.00670057	-0.00407723	-0.000197796	-9.34425e-08	-0.0143545	0.00479724	0.00196904	0.0109546
Phascolarctos cinereus AMNH 65610	ark:/87602/m4/391029	0.0283	13.718	13.54	15.7	11.167	9.52	13.32	11.564	9.23	17	0	0	0	0	0	0	1_not fully fused	0	0	NA	0	0	12	6	6	NA	9.03571	8.64286	7.19469	-0.0605298	-0.00547597	0.0270604	0.0235544	-0.0184055	0.0116726	-0.00927324	0.00541472	-0.0138399	-0.00181711	-0.0210972	-0.00659155	0.0153957	0.00130652	-0.0187932	-0.00347474	0.0133808	-0.00264211	0.00342836
Phascolarctos cinereus NMW 2027	ark:/87602/m4/397615	0.0287	13.878	15.6	15.66	11.661	9.67	14.62	12.237	8.4	16.06	0	1	0	0	0	0	1	1 (not fully fused)	1 (not fully fused)	NA	NA	NA	NA	NA	NA	NA	NA	NA	7.26829	-0.0632016	-0.020401	-0.00455251	0.0132204	-0.00864865	0.00885899	-0.0183944	-0.00120349	-0.0059428	-0.0147794	-0.00620823	-0.0153121	0.000359683	-0.00284144	-0.00249904	-0.00855515	-0.000648831	-5.97112e-06	0.00741961
Phascolarctos cinereus ZMB Mam-36035	ark:/87602/m4/396701	0.0299	13.532	14.04	16.26	13.203	11.32	16.01	13.592	8.95	16.91	0	0	0	0	0	0	1_not fully fused	0	0	NA	0	0	10	5	5	NA	8.6	9.4	7.25147	-0.0617292	-0.0187849	0.0193538	0.0194956	-0.0143199	0.00883666	-0.0151001	0.00538445	-0.0128148	-0.00961241	-0.00729292	-0.0114203	0.00575221	0.0055112	-0.0110558	-0.014376	0.00451154	0.00387797	0.00794402
Prepotherium sp YPM PU-15345	ark:/87602/m4/M115793	0.066	31.226	30.8944	35.1374	26.519	25.1929	32.7507	28.11	27.8447	50.5183	0	0	0	0	1	1	0	0	1	0	0	NA	25.988	14.984	NA	3.72727	4.63636	NA	7.9411	0.226026	-0.0960752	-0.0347971	0.0101704	0.00269121	0.0294562	0.0579214	-0.000610084	-0.00190143	0.0111541	-0.0214813	-0.00393552	0.0123214	-0.00235047	0.00780978	0.00826926	0.0144192	0.00352419	0.00424111
Priodontes maximus ZMB Mam-6163	ark:/87602/m4/384115	0.046	23.12	13.066	22.101	20.109	28.0781	19.043	27.105	16.541	39.0591	0	0	0	0	0	0	0	0	0	0	0	0	10.008	5.004	12.974	6.1087	5.73913	5.1087	7.39601	0.178343	0.0189458	0.0188539	0.0635189	0.0137863	-0.0270759	0.0118101	0.00449333	0.00816951	-0.000540098	0.0105772	0.0091514	0.00741112	-0.0283681	-0.0152294	0.00575676	-0.0118098	0.00765487	0.00593912
Priodontes maximus ZSM 1931-293	NA	0.052	23.978	15.012	23.3521	20.381	32.1091	20.2246	27.053	17.514	42.3256	0	0	0	0	0	0	0	0	0	0	0	0	10.008	11.05	13.97	7.90385	7.40385	5.88462	7.4424	0.182641	0.012863	0.00528824	0.0697803	0.00176871	-0.027702	5.48295e-05	-0.00343489	0.00824351	0.00754865	0.00221379	0.0100485	0.00879817	-0.0232507	-0.0240296	0.00767989	-0.0130995	0.0139786	0.00548453
Propithecus sp AMNH 100633	ark:/87602/m4/396705	0.04619	15.616	13.167	16.49	20	10.16	25.87	17.74	11.82	24.21	0	0	0	0	0	0	0	0	0	0	0	0	10	7	7	7.67391	7.1087	7.47826	7.76038	-0.0782286	0.0239673	-0.0375305	-0.000406218	-0.000530815	0.00773137	0.00328981	-0.00916743	-0.00233669	-0.00853667	-0.00858059	-0.00444167	-0.000898051	0.00135211	0.00167574	0.000948124	-0.00477742	-0.0028789	0.0027434
Propithecus sp AMNH 170463	ark:/87602/m4/396717	0.0248	11.385	10.09	11.88	13.816	7.367	18.62	12.253	8.18	18.68	0	0	0	0	0	0	0	1 (not fully fused)	1 (not fully fused)	0	NA	NA	7	NA	NA	11.2	NA	NA	7.5109	-0.0892099	0.0285874	-0.0216991	0.00268076	0.000674552	0.00163752	0.00308938	-0.0086209	0.00018583	-0.00159339	-0.00584537	-0.000951073	-0.00292426	0.000889528	1.53915e-05	0.00163954	-0.0107214	-0.00404713	-0.00115249
Propithecus sp AMNH 170474	ark:/87602/m4/396919	0.0299	12.259	9.5	12.14	13.248	8.15	15.49	12.49	7.79	16.99	0	1	0	1	0	0	0	0	0	0	0	0	6	4	6	8.4	7.33333	8	7.50689	-0.0902935	0.0179885	-0.0266196	0.0058054	0.000884084	-0.00422768	0.00172591	-0.00910711	-0.000594397	-0.00347982	-0.00554824	0.0102577	-0.00392159	-0.00421048	0.00815958	0.00414863	-0.00839784	-0.00711322	-0.0049541
Propithecus sp ZMB Mam-44771	ark:/87602/m4/396713	0.03648	13.938	12.77	15.03	17.842	9.88	24.95	15.872	9.77	22.84	0	0	0	0	0	0	0	0	0	0	0	0	10	7	8	8.58333	7.44444	7.94444	7.66475	-0.0717827	0.026093	-0.0372925	-0.00413794	0.00648573	0.00940679	0.00429015	-0.00944381	-0.00191811	-0.00732874	-0.00351832	-0.00500773	-0.000501256	0.00337292	0.00365284	-0.00298743	-0.00864953	-0.000130152	0.00709091
Tamandua mexicana FMNH 123994	ark:/87602/m4/384184	0.023	11.239	13.2929	15.4161	10.616	7.0157	15.7392	11.862	8.8158	17.0316	0	0	0	0	0	0	0	0	0	0	0	0	10.016	4.984	4.984	7.6087	9.30435	8.30435	6.85537	0.0417532	-0.0347507	0.0352961	-0.0161063	0.0115135	0.000825316	0.0042555	0.0325773	0.00847083	0.0138068	-0.00115799	-0.0102496	-0.0134863	-0.0125174	-0.000860209	0.000643304	-0.00275685	-0.0132914	0.000703226
Tamandua tetradactyla ZMB Mam-1925	ark:/87602/m4/384202	0.039	15.389	16.5724	18	11.837	7.9311	17.3221	12.982	10.6142	19.3345	0	0	0	0	0	0	0	0	0	0	0	0	13.022	4.972	8.996	7.76923	7.35897	7.02564	6.98406	0.0599443	-0.0496139	-0.00755456	-0.0131822	0.0130247	-0.00204903	0.0149645	0.0259758	0.00222029	0.000503508	0.00873346	-0.0149103	0.00632091	3.95071e-05	-0.00238934	-0.0158088	-0.00911863	0.00108155	0.00242288
Tamandua tetradactyla ZMB Mam-35312	ark:/87602/m4/384223	0.028	12.075	14.5352	15.1974	10.638	8.1237	16.2474	12.572	7.9579	15.9158	0	0	0	0	0	0	0	0	0	0	0	0	10.998	3.978	6.024	6.96429	7.75	7.5	6.80707	0.0397726	-0.0527902	0.00604752	-0.025987	0.0199084	0.00790674	0.00848432	0.0170531	0.00139157	0.00611675	0.000831296	-0.00408381	-0.0203015	0.00132174	0.00118597	-0.0191423	-0.000879798	0.00161932	-1.53715e-05
Tamandua tetradactyla ZMB Mam-81441	ark:/87602/m4/384210	0.027	11.189	13.3513	14.9188	10	6.1081	16.2702	11.973	7.4054	16	0	0	0	0	0	0	0	0	0	0	0	0	10	3.514	5.026	7.11111	8.25926	7.44444	6.86026	0.0299092	-0.0204718	0.0197145	-0.0199051	0.0137059	0.0155257	0.0163784	0.0257098	-0.00654268	0.0143645	-0.0043031	-0.0103569	-0.02219	-0.0101029	-0.00633235	0.00447251	0.00662575	-0.00168221	0.00446912
Tamandua tetradactyla ZMB Mam-81448	ark:/87602/m4/384219	0.031	12.849	15.0577	16.4889	13.564	8.14	16.17	12.258	10.0178	19.1022	0	0	0	0	0	0	0	0	0	0	0	0	12.008	3.982	7.032	6.6129	6.35484	6.77419	6.87967	0.0621082	-0.0275289	0.0300958	0.00549728	0.00117013	0.0032437	0.0118984	0.0245535	0.000894145	0.0158359	-0.00862947	-0.0116372	-0.0135821	-0.00822106	-0.0095796	-0.00494979	-0.00828331	-0.0230217	-0.00911479
Tolypeutes matacus ZSM 1925_592	NA	0.015	6.939	4.1818	6.3636	6.091	7.1515	5.8182	5.424	3.8788	8.9091	0	1	0	0	0	0	0	0	0	0	0	0	3	3	3	13.0667	12	12.6	6.50389	0.0943117	0.102852	0.0289346	0.0420176	0.0409432	-0.0235199	0.0046955	-0.04974	-0.0129833	0.00514465	0.0313483	-0.0244046	-0.00844937	0.0194564	0.00792065	-0.00916328	-0.0107412	0.0267181	0.00327209
Tolypeutes matacus ZSM 1925_595	NA	0.015	7.985	4.5454	6.9545	7.121	9.3181	5.2272	7.167	5	10.6363	0	1	0	0	0	0	0	0	0	0	0	0	2.516	3	3	12	10.5333	11.2	6.3457	0.11694	0.112217	0.0334674	0.0176463	0.0105455	0.0119444	0.0173878	-0.0452408	-0.0301376	-0.0151468	0.0107026	-0.0139417	-0.0355328	-0.052934	0.0175751	-0.0110446	0.0212637	-0.0250157	0.00386866
Varecia sp ZMB Mam-44474	ark:/87602/m4/396748	0.0267	13.392	11.78	14	13.071	6.89	19.08	12.99	8.13	18.39	0	0	0	0	0	0	0	0	0	0	0	0	9	5	6	7.62963	7.59259	7.33333	7.29002	-0.0518586	0.0262183	-0.0118731	0.000103251	0.00129116	0.00616232	0.00874513	-0.00459224	-0.00779397	0.00825782	-0.0081615	0.01131	-0.0104169	0.00688158	0.0029678	0.00264178	-0.00999443	-0.00615656	-2.54136e-05
Varecia sp ZMB Mam-44475	ark:/87602/m4/396744	0.0297	13.433	12.03	14.44	13.255	7.77	19.39	12.599	7.92	17.99	0	0	0	0	0	0	0	0	0	0	0	0	10	6	6	8.86667	8.2	9.1	7.31262	-0.0533997	0.0192171	-0.0119744	0.00198044	0.00436803	0.00712267	0.00114129	-0.0033027	-0.00415263	0.00704113	-0.00886441	0.0043614	-0.00496955	0.00511159	0.0105315	0.00102826	-0.00689887	-0.00964948	0.000780173
Vombatus ursinus AMNH 65619	ark:/87602/m4/M101107	0.03174	15.048	16.38	17.9	15.33	10.79	20.57	15.048	11.55	26.28	0	1	0	0	0	0	0	0	0	0	0	0	13	7	9	8.15625	6.65625	6.75	7.23341	-0.0356791	-0.0174107	0.0102033	0.000188838	0.00611562	0.0694619	-0.0711464	-0.00418411	-0.0412104	0.0338281	0.0352691	-0.0184179	0.0280833	-0.0186472	0.00787709	0.0482931	0.00206263	-0.00200168	-0.0074316
Vombatus ursinus AMNH 65622	ark:/87602/m4/M103746	0.0419	15.519	17.44	19.29	15.35	12.41	23.65	15.015	12.91	25.33	0	0	0	0	0	0	0	0	0	0	0	0	10	9	9	7.85714	5.80952	5.95238	7.31107	-0.000463734	-0.0112549	0.035343	0.011726	0.00103666	0.0307357	-0.0012228	0.0071439	-0.0238831	0.0131926	0.0070211	0.0179584	-0.00724769	0.00386413	-0.00610817	-0.00809918	-0.0108467	0.00321023	-0.00465701
Vombatus ursinus SMNS 26510	NA	0.0372	19.145	17.28	22.2	19.816	13.7	24.13	18.773	14.75	31.13	0	0	0	0	0	0	0	0	0	0	0	0	14	9	11	10.3784	8.48649	8.21622	7.32769	0.0198696	-0.0196053	0.0379435	0.0303908	-0.00528099	0.0215066	-0.0115355	0.00203679	-0.0239024	0.0189344	0.00695604	0.0132757	-0.00589224	0.00325261	-0.0141108	-0.01253	-0.00234618	0.0086197	-0.00161719
Vombatus ursinus ZMB Mam-5872	ark:/87602/m4/396752	0.03822	16.55	15.21	20.64	16.055	11.69	22.32	16.322	12.61	28.74	0	0	0	0	0	0	0	0	0	0	0	0	9	8	9	8.73684	8.78947	7.5	7.30066	-0.00287452	-0.0456642	0.0330153	0.0137673	-0.00172288	0.0344038	-0.0104314	0.00805296	-0.0149921	0.00305571	-0.00384523	0.00954573	-0.00802572	-0.000496911	-0.00831876	-0.0217471	-0.00841261	0.0071315	-0.000180784
[truncated: 103 more columns]
