# Supplementary material for: A macroevolutionary common-garden experiment reveals differentially evolvable bone organization levels in slow arboreal mammals
Source: Commun Biol. 2023 Sep 28;6:995. doi: 10.1038/s42003-023-05371-3 (PMC10539518; doi:10.1038/s42003-023-05371-3)
Supplement: Supplementary file 6 — Supplementary Data 3 [file 42003_2023_5371_MOESM6_ESM.txt]

#NEXUS
[R-package APE, Thu Feb 9 17:37:39 2023]
BEGIN TAXA;
	DIMENSIONS NTAX = 59;
	TAXLABELS
		Ornithorhynchus_anatinus
		Zaglossus_bruijnii
		Tachyglossus_aculeatus
		Perodicticus_potto
		Arctocebus_calabarensis
		Nycticebus_coucang
		Nycticebus_bengalensis
		Loris_tardigradus
		Otolemur_crassicaudatus
		Galago
		Euoticus_elegantulus
		Daubentonia_madagascariensis
		Megaladapis_madagascariensis
		Megaladapis_edwarsi
		Varecia
		Lemur_catta
		Hapalemur_griseus
		Eulemur_albifrons
		Indri_indri
		Propithecus
		Avahi_laniger
		Babakotia_radofilai
		Mesopropithecus_dolichobrachion
		Palaeopropithecus_kelyus
		Palaeopropithecus_ingens
		Palaeopropithecus_maximus
		Dasypus_septemcinctus
		Dasypus_novemcinctus
		Priodontes_maximus
		Tolypeutes_matacus
		Chlamyphorus_truncatus
		Chaetophractus_villosus
		Chaetophractus_vellerosus
		Euphractus_sexcinctus
		Zaedyus_pichiy
		Choloepus_didactylus
		Choloepus_hoffmanni
		Nematherium
		Analcitherium
		Prepotherium
		Hapalops
		Eucholoeops
		Bradypus_tridactylus
		Bradypus_variegatus
		Myrmecophaga_tridactyla
		Tamandua_mexicana
		Tamandua_tetradactyla
		Cyclopes_didactylus
		Rhyncholestes_raphanurus
		Lestoros_inca
		Notoryctes_typhlops
		Isoodon_obesulus
		Myrmecobius_fasciatus
		Phascolarctos_cinereus
		Vombatus_ursinus
		Lasiorhinus_latifrons
		Hypsiprymnodon_moschatus
		Macropus_rufogriseus
		Bettongia_gaimardi
	;
END;
BEGIN TREES;
	TRANSLATE
		1	Ornithorhynchus_anatinus,
		2	Zaglossus_bruijnii,
		3	Tachyglossus_aculeatus,
		4	Perodicticus_potto,
		5	Arctocebus_calabarensis,
		6	Nycticebus_coucang,
		7	Nycticebus_bengalensis,
		8	Loris_tardigradus,
		9	Otolemur_crassicaudatus,
		10	Galago,
		11	Euoticus_elegantulus,
		12	Daubentonia_madagascariensis,
		13	Megaladapis_madagascariensis,
		14	Megaladapis_edwarsi,
		15	Varecia,
		16	Lemur_catta,
		17	Hapalemur_griseus,
		18	Eulemur_albifrons,
		19	Indri_indri,
		20	Propithecus,
		21	Avahi_laniger,
		22	Babakotia_radofilai,
		23	Mesopropithecus_dolichobrachion,
		24	Palaeopropithecus_kelyus,
		25	Palaeopropithecus_ingens,
		26	Palaeopropithecus_maximus,
		27	Dasypus_septemcinctus,
		28	Dasypus_novemcinctus,
		29	Priodontes_maximus,
		30	Tolypeutes_matacus,
		31	Chlamyphorus_truncatus,
		32	Chaetophractus_villosus,
		33	Chaetophractus_vellerosus,
		34	Euphractus_sexcinctus,
		35	Zaedyus_pichiy,
		36	Choloepus_didactylus,
		37	Choloepus_hoffmanni,
		38	Nematherium,
		39	Analcitherium,
		40	Prepotherium,
		41	Hapalops,
		42	Eucholoeops,
		43	Bradypus_tridactylus,
		44	Bradypus_variegatus,
		45	Myrmecophaga_tridactyla,
		46	Tamandua_mexicana,
		47	Tamandua_tetradactyla,
		48	Cyclopes_didactylus,
		49	Rhyncholestes_raphanurus,
		50	Lestoros_inca,
		51	Notoryctes_typhlops,
		52	Isoodon_obesulus,
		53	Myrmecobius_fasciatus,
		54	Phascolarctos_cinereus,
		55	Vombatus_ursinus,
		56	Lasiorhinus_latifrons,
		57	Hypsiprymnodon_moschatus,
		58	Macropus_rufogriseus,
		59	Bettongia_gaimardi
	;
	TREE * UNTITLED = [&R] ((1:55.74627101,(2:19.54880599,3:19.54880599):36.19747601):123.461509,(((((4:12.43332644,5:12.43332644):7.763913801,(((6:0.1970839391,7:0.1970839391):13.01423823,8:13.21132252):5.974067353,((9:8.076182191,10:8.076180804):5.052759568,11:13.12894211):6.056448458):1.011851066):27.28240711,(12:38.63926607,(((13:6.25,14:6.25):11.66,(15:12.82776547,((16:4.07940942,17:4.079408727)…
END;
