# Supplementary material for: A macroevolutionary common-garden experiment reveals differentially evolvable bone organization levels in slow arboreal mammals
Source: Commun Biol. 2023 Sep 28;6:995. doi: 10.1038/s42003-023-05371-3 (PMC10539518; doi:10.1038/s42003-023-05371-3)
Supplement: Supplementary file 7 — Supplementary Data 4 [file 42003_2023_5371_MOESM7_ESM.txt]

library(readxl)
library(tidyr)
library(ape)
library(stringr)
library(phytools)
library(geiger)
library(strap)
library(nlme)
library(convevol)

Slow_Arboreals<- c("Arctocebus_calabarensis",
                   "Babakotia_radofilai",
                   "Bradypus_tridactylus", 
                   "Bradypus_variegatus", 
                   "Choloepus_didactylus", 
                   "Choloepus_hoffmanni", 
                   "Cyclopes_didactylus",
                   "Loris_tardigradus",
                   "Megaladapis_edwarsi",
                   "Megaladapis_madagascariensis",
                   "Mesopropithecus_dolichobrachion",
                   "Nycticebus_bengalensis",
                   "Nycticebus_coucang",
                   "Palaeopropithecus_ingens",
                   "Palaeopropithecus_kelyus",
                   "Palaeopropithecus_maximus",
                   "Perodicticus_potto", 
                   "Phascolarctos_cinereus")

#download Supplementary Data and paste them in a folder. Set this folder as wd
HumData <- read_excel("Supplementary Data 1.xlsx")
FemData <- read_excel("Supplementary Data 2.xlsx")
#extract BM proxy, external shape (PC scores) and internal structural (CSP and trabecular parameters) traits
HumMorphTraits<-HumData[,c(1,23:138)]
FemMorphTraits<-FemData[,c(1,30:152)]

#All steps will be here exemplified for humeral data

#1. Building morphological datasets (including those for Phylogenetically Informed Analyses)
#1A. 'External shape' level, i.e. 3DGM PC1-PC10
HumShape<-HumMorphTraits[,c(1:12)]
for (i in 2:length(colnames(HumShape))){
  HumShape[,i]<-as.numeric(unlist(HumShape[,i]))
}
HumShape<-na.omit(HumShape)
HumShape$Species<-rep(NA, length(rownames(HumShape)))

for (i in 1:length(rownames(HumShape))){
HumShape$Species[i]<-str_replace(paste0(unlist(strsplit(HumShape$Specimens, split = " ")[i])[c(1,2)], collapse = "_"), "_sp", "")
}

HumShapePCM<-aggregate(list(HumShape$PC1,HumShape$PC2,HumShape$PC3,HumShape$PC4,HumShape$PC5,HumShape$PC6,HumShape$PC7,HumShape$PC8,HumShape$PC9,HumShape$PC10,HumShape$BMproxy),by = list(HumShape$Species),mean)
colnames(HumShapePCM)<-c("Species", colnames(HumShape)[c(3:(length(colnames(HumShape))-1))], "BMproxy")
rownames(HumShapePCM)<- HumShapePCM$Species
HumShapePCM[,1]<- NULL

Lifestyle<- rep(NA,length(rownames(HumShapePCM)))
for (val in rownames(HumShapePCM)){
  if (val %in% Slow_Arboreals==TRUE){
    Lifestyle[match(val, rownames(HumShapePCM))]<-"Slow Arboreal"
  }else {
    Lifestyle[match(val, rownames(HumShapePCM))]<- "Non-Slow Arboreal"
  }
}
HumShapePCM$Lifestyle<-Lifestyle

#1B. 'Internal structure' level
#'Mid-diaphysis' sub-region
HumDiapStruct_50<-HumMorphTraits[,c(1,2,94:98)] 
for (i in 2:length(colnames(HumDiapStruct_50))){
  HumDiapStruct_50[,i]<-as.numeric(unlist(HumDiapStruct_50[,i]))
}
HumDiapStruct_50<-na.omit(HumDiapStruct_50)
HumDiapStruct_50$Species<-rep(NA, length(rownames(HumDiapStruct_50)))

for (i in 1:length(rownames(HumDiapStruct_50))){
  HumDiapStruct_50$Species[i]<-str_replace(paste0(unlist(strsplit(HumDiapStruct_50$Specimens, split = " ")[i])[c(1,2)], collapse = "_"), "_sp", "")
}

HumDiapStruct_50PCM<-aggregate(list(HumDiapStruct_50$`ResC50 (%)`,HumDiapStruct_50$`Imin50 (mm^4)`,HumDiapStruct_50$`Imax50 (mm^4)`,HumDiapStruct_50$`CSA50 (mm^2)`,HumDiapStruct_50$CSS50,HumDiapStruct_50$BMproxy),by = list(HumDiapStruct_50$Species),mean)
colnames(HumDiapStruct_50PCM)<-c("Species", colnames(HumDiapStruct_50)[c(3:(length(colnames(HumDiapStruct_50))-1))], "BMproxy")
rownames(HumDiapStruct_50PCM)<- HumDiapStruct_50PCM$Species
HumDiapStruct_50PCM[,1]<- NULL

Lifestyle<- rep(NA,length(rownames(HumDiapStruct_50PCM)))
for (val in rownames(HumDiapStruct_50PCM)){
  if (val %in% Slow_Arboreals==TRUE){
    Lifestyle[match(val, rownames(HumDiapStruct_50PCM))]<-"Slow Arboreal"
  }else {
    Lifestyle[match(val, rownames(HumDiapStruct_50PCM))]<- "Non-Slow Arboreal"
  }
}
HumDiapStruct_50PCM$Lifestyle<-Lifestyle


#'Average diaphysis' sub-region
HumDiapStruct_Aver<-HumMorphTraits[,c(1,2,99:103)]
for (i in 2:length(colnames(HumDiapStruct_Aver))){
  HumDiapStruct_Aver[,i]<-as.numeric(unlist(HumDiapStruct_Aver[,i]))
}
HumDiapStruct_Aver<-na.omit(HumDiapStruct_Aver)
HumDiapStruct_Aver$Species<-rep(NA, length(rownames(HumDiapStruct_Aver)))

for (i in 1:length(rownames(HumDiapStruct_Aver))){
  HumDiapStruct_Aver$Species[i]<-str_replace(paste0(unlist(strsplit(HumDiapStruct_Aver$Specimens, split = " ")[i])[c(1,2)], collapse = "_"), "_sp", "")
}

HumDiapStruct_AverPCM<-aggregate(list(HumDiapStruct_Aver$`ResCAver (%)`,HumDiapStruct_Aver$`IminAver (mm^4)`,HumDiapStruct_Aver$`ImaxAver (mm^4)`,HumDiapStruct_Aver$`CSAAver (mm^2)`,HumDiapStruct_Aver$CSSAver,HumDiapStruct_Aver$BMproxy),by = list(HumDiapStruct_Aver$Species),mean)
colnames(HumDiapStruct_AverPCM)<-c("Species", colnames(HumDiapStruct_Aver)[c(3:(length(colnames(HumDiapStruct_Aver))-1))], "BMproxy")
rownames(HumDiapStruct_AverPCM)<- HumDiapStruct_AverPCM$Species
HumDiapStruct_AverPCM[,1]<- NULL

Lifestyle<- rep(NA,length(rownames(HumDiapStruct_AverPCM)))
for (val in rownames(HumDiapStruct_AverPCM)){
  if (val %in% Slow_Arboreals==TRUE){
    Lifestyle[match(val, rownames(HumDiapStruct_AverPCM))]<-"Slow Arboreal"
  }else {
    Lifestyle[match(val, rownames(HumDiapStruct_AverPCM))]<- "Non-Slow Arboreal"
  }
}
HumDiapStruct_AverPCM$Lifestyle<-Lifestyle


#'Proximal epiphysis' sub-region
HumEpipStruct_prox<-HumMorphTraits[,c(1,2,104:110)]
for (i in 2:length(colnames(HumEpipStruct_prox))){
  HumEpipStruct_prox[,i]<-as.numeric(unlist(HumEpipStruct_prox[,i]))
}
HumEpipStruct_prox<-na.omit(HumEpipStruct_prox)
HumEpipStruct_prox$Species<-rep(NA, length(rownames(HumEpipStruct_prox)))

for (i in 1:length(rownames(HumEpipStruct_prox))){
  HumEpipStruct_prox$Species[i]<-str_replace(paste0(unlist(strsplit(HumEpipStruct_prox$Specimens, split = " ")[i])[c(1,2)], collapse = "_"), "_sp", "")
}

#discard ROIs with less than 50 trabeculae
HumEpipStruct_prox<-HumEpipStruct_prox[!(HumEpipStruct_prox$ConnectivityProx<50),]

HumEpipStruct_proxPCM<-aggregate(list(HumEpipStruct_prox$DAProx,HumEpipStruct_prox$`Tb.Th.Prox (mm)`,HumEpipStruct_prox$ConnectivityProx,HumEpipStruct_prox$`Conn.D.Prox (mm^-3)`,HumEpipStruct_prox$BV.TVProx,HumEpipStruct_prox$`BS.TVProx(mm^-1)`, HumEpipStruct_prox$`Av.Br.LenProx(mm)`, HumEpipStruct_prox$BMproxy),by = list(HumEpipStruct_prox$Species),mean)
colnames(HumEpipStruct_proxPCM)<-c("Species", colnames(HumEpipStruct_prox)[c(3:(length(colnames(HumEpipStruct_prox))-1))], "BMproxy")
rownames(HumEpipStruct_proxPCM)<- HumEpipStruct_proxPCM$Species
HumEpipStruct_proxPCM[,1]<- NULL

Lifestyle<- rep(NA,length(rownames(HumEpipStruct_proxPCM)))
for (val in rownames(HumEpipStruct_proxPCM)){
  if (val %in% Slow_Arboreals==TRUE){
    Lifestyle[match(val, rownames(HumEpipStruct_proxPCM))]<-"Slow Arboreal"
  }else {
    Lifestyle[match(val, rownames(HumEpipStruct_proxPCM))]<- "Non-Slow Arboreal"
  }
}
HumEpipStruct_proxPCM$Lifestyle<-Lifestyle

#'Distal epiphysis' sub-region
HumEpipStruct_dist<-HumMorphTraits[,c(1,2,111:117)] 

for (i in 2:length(colnames(HumEpipStruct_dist))){
  HumEpipStruct_dist[,i]<-as.numeric(unlist(HumEpipStruct_dist[,i]))
}
HumEpipStruct_dist<-na.omit(HumEpipStruct_dist)
HumEpipStruct_dist$Species<-rep(NA, length(rownames(HumEpipStruct_dist)))

for (i in 1:length(rownames(HumEpipStruct_dist))){
  HumEpipStruct_dist$Species[i]<-str_replace(paste0(unlist(strsplit(HumEpipStruct_dist$Specimens, split = " ")[i])[c(1,2)], collapse = "_"), "_sp", "")
}

#discard ROIs with less than 50 trabeculae
HumEpipStruct_dist<-HumEpipStruct_dist[!(HumEpipStruct_dist$ConnectivityDist<50),]

HumEpipStruct_distPCM<-aggregate(list(HumEpipStruct_dist$DADist,HumEpipStruct_dist$`Tb.Th.Dist (mm)`,HumEpipStruct_dist$ConnectivityDist,HumEpipStruct_dist$`Conn.D.Dist (mm^-3)`,HumEpipStruct_dist$BV.TVDist,HumEpipStruct_dist$`BS.TVDist(mm^-1)`, HumEpipStruct_dist$`Av.Br.LenDist(mm)`, HumEpipStruct_dist$BMproxy),by = list(HumEpipStruct_dist$Species),mean)
colnames(HumEpipStruct_distPCM)<-c("Species", colnames(HumEpipStruct_dist)[c(3:(length(colnames(HumEpipStruct_dist))-1))], "BMproxy")
rownames(HumEpipStruct_distPCM)<- HumEpipStruct_distPCM$Species
HumEpipStruct_distPCM[,1]<- NULL

Lifestyle<- rep(NA,length(rownames(HumEpipStruct_distPCM)))
for (val in rownames(HumEpipStruct_distPCM)){
  if (val %in% Slow_Arboreals==TRUE){
    Lifestyle[match(val, rownames(HumEpipStruct_distPCM))]<-"Slow Arboreal"
  }else {
    Lifestyle[match(val, rownames(HumEpipStruct_distPCM))]<- "Non-Slow Arboreal"
  }
}
HumEpipStruct_distPCM$Lifestyle<-Lifestyle


#2. Ancestral Lifestyle Reconstruction with Stochastic Character Mapping (SCM)
time_tree<-read.nexus("Supplementary Data 3.nex")
time_tree$root.time<-max(nodeHeights(time_tree))
tips_lifestyle_states<-tibble(time_tree$tip.label, as.numeric(rep(NA, length(time_tree$tip.label))))
colnames(tips_lifestyle_states)<-c("Taxon", "Lifestyle")


for (val in tips_lifestyle_states$Taxon){
  if (val %in% Slow_Arboreals==TRUE){
    tips_lifestyle_states$Lifestyle[match(val, tips_lifestyle_states$Taxon)]<-1 #meaning Slow Arboreal
  }else {
    tips_lifestyle_states$Lifestyle[match(val, tips_lifestyle_states$Taxon)]<- 0 #meaning Non Slow Arboreal
  }
}

cols <- c('#f8766d','#00bfc4') #here just two randoms colors, one can set other colors

tip.states<-as.data.frame(tips_lifestyle_states$Lifestyle)
rownames(tip.states)<- tips_lifestyle_states$Taxon
colnames(tip.states)<- "States"
LifestyleGen <- tip.states$States;
names(LifestyleGen) <- as.character(rownames(tip.states))
name.check(time_tree, LifestyleGen) 
colsMatchGen <- cols[LifestyleGen][match(time_tree$tip.label,names(LifestyleGen))]

mtreeER <- make.simmap(time_tree,
                       LifestyleGen,
                       nsim=1000, 
                       model="ER")
pd <- summary(mtreeER)
geoscalePhylo(time_tree, direction = "rightwards", cex.ts=0.5, units=c("Period", "Epoch"), cex.tip=0.4,cex.age=1, width=2,label.offset=0.1, quat.rm = TRUE)
nodelabels(pie=pd$ace,piecol=cols,cex=0.28)

#3. Finding traits discriminating slow arboreal from non-slow arboreal mammals (PGLSs and pANCOVAs)

#these steps, here exemplified for the dataset of the epiphyseal structural sub-region, 
#should be repeated for each of the datasets built as detailed above

time_tree<-read.nexus("Supplementary Data 3.nex")
names_match<-name.check(time_tree, HumEpipStruct_proxPCM)
time_tree<- drop.tip(time_tree, names_match[["tree_not_data"]])
HumEpipStruct_proxPCM<- HumEpipStruct_proxPCM[match(time_tree$tip.label, rownames(HumEpipStruct_proxPCM)),]
rownames(HumEpipStruct_proxPCM)<- time_tree$tip.label

for (z in colnames(HumEpipStruct_proxPCM)) {
  HumEpipStruct_proxPCM$z<-unlist(HumEpipStruct_proxPCM$z)
}

colnames(HumEpipStruct_proxPCM)<-c("DA", "Tb.Th.Mean..mm.", "Connectivity", "Conn.D.cor...mm..3.", "BV.TV.cor.", "BS.TV.cor...mm..1.", "Average.Branch.Length", "BMproxy", "Lifestyle")

#Not Log Transformed Morphological traits (method argument of gls set to REML if the model reaches no convergence)
gls_DA_ProxHumerus<- gls(DA ~ Lifestyle+BMproxy, data= HumEpipStruct_proxPCM, method="ML",correlation=corPagel(value=1,time_tree, fixed=FALSE))
gls_Tb.Th.Mean..mm._ProxHumerus<- gls(Tb.Th.Mean..mm.~ Lifestyle+BMproxy, data= HumEpipStruct_proxPCM, method="REML",correlation=corPagel(value=1,time_tree, fixed=FALSE))
gls_Conn.D.cor...mm..3._ProxHumerus<- gls(Conn.D.cor...mm..3. ~ Lifestyle+BMproxy, data= HumEpipStruct_proxPCM, method="ML",correlation=corPagel(value=1,time_tree, fixed=FALSE))
gls_BV.TV.cor._ProxHumerus<- gls(BV.TV.cor. ~ Lifestyle+BMproxy, data= HumEpipStruct_proxPCM, method="REML",correlation=corPagel(value=1,time_tree, fixed=FALSE))
gls_BS.TV.cor...mm..1._ProxHumerus<- gls(BS.TV.cor...mm..1. ~ Lifestyle+BMproxy, data= HumEpipStruct_proxPCM, method="REML",correlation=corPagel(value=1,time_tree, fixed=FALSE))
gls_Av.Br.Length_ProxHumerus<- gls(Average.Branch.Length ~ Lifestyle+BMproxy, data= HumEpipStruct_proxPCM, method="ML",correlation=corPagel(value=1,time_tree, fixed=FALSE))

#Log Transformed Morphological traits (method argument of gls set to REML if the model reaches no convergence)
gls_DA_ProxHumerusLog<- gls(log(DA) ~ Lifestyle+BMproxy, data= HumEpipStruct_proxPCM, method="ML",correlation=corPagel(value=1,time_tree, fixed=FALSE))
gls_Tb.Th.Mean..mm._ProxHumerusLog<- gls(log(Tb.Th.Mean..mm.) ~ Lifestyle+BMproxy, data= HumEpipStruct_proxPCM, method="ML",correlation=corPagel(value=1,time_tree, fixed=FALSE))
gls_Conn.D.cor...mm..3._ProxHumerusLog<- gls(log(Conn.D.cor...mm..3.) ~ Lifestyle+BMproxy, data= HumEpipStruct_proxPCM, method="ML",correlation=corPagel(value=1,time_tree, fixed=FALSE))
gls_BV.TV.cor._ProxHumerusLog<- gls(log(BV.TV.cor.) ~ Lifestyle+BMproxy, data= HumEpipStruct_proxPCM, method="REML",correlation=corPagel(value=1,time_tree, fixed=FALSE))
gls_BS.TV.cor...mm..1._ProxHumerusLog<- gls(log(BS.TV.cor...mm..1.) ~ Lifestyle+BMproxy, data= HumEpipStruct_proxPCM, method="REML",correlation=corPagel(value=1,time_tree, fixed=FALSE))
gls_Av.Br.Length_ProxHumerusLog<- gls(log(Average.Branch.Length) ~ Lifestyle+BMproxy, data= HumEpipStruct_proxPCM, method="REML",correlation=corPagel(value=1,time_tree, fixed=FALSE))

#for each trait, it is done a comparison of residuals distribution, between the model obtained
#with not-log transformed vs. the one with log-transformed values, to assess if log-transformation 
#is needed or not (as detailed in main text and Supplementary)

#e.g.
plot(gls_DA_ProxHumerus$residuals)
plot(gls_DA_ProxHumerusLog$residuals)

#when the best fits (log transformed or not) are identified for all the traits, summary statistics
#is extracted

#e.g
coef(summary(gls_DA_ProxHumerus))[2,4] #lifestyle p-value (Eco-p)
coef(summary(gls_DA_ProxHumerus))[3,4] #body mass proxy p-value (BMP-p)
summary(gls_DA_ProxHumerus)$modelStruct #lambda
coef(summary(gls_DA_ProxHumerus))[2,1] #lifestyle value
coef(summary(gls_DA_ProxHumerus))[2,2] #lifestyle std.error
coef(summary(gls_DA_ProxHumerus))[2,3] #lifestyle t.value
coef(summary(gls_DA_ProxHumerus))[3,1] #BM value
coef(summary(gls_DA_ProxHumerus))[3,2] #BM std.error
coef(summary(gls_DA_ProxHumerus))[3,3] #BM t-value

#variables that significantly discriminate slow arboreal from non-slow arboreal mammals (Eco-p<0.05)
#are selected for subsequent convergence analyses
#structural variables for which both Eco-p and BMP-p are significant are size-corrected (details in the text)

#4. Convergence analyses

#These steps, here exemplified for the dataset of the epiphyseal structural sub-region, 
#should be repeated for each of the datasets built as detailed above

HumEpipStruct_proxPCM_signif<-HumEpipStruct_proxPCM[,c(1,4,7)] #taking only traits that significantly discriminate slow arboreal mammals
#scaling and standardization
HumEpipStruct_proxPCM_signif[,1]<-scale(HumEpipStruct_proxPCM_signif[,1], center = TRUE, scale=TRUE)
HumEpipStruct_proxPCM_signif[,2]<-scale(HumEpipStruct_proxPCM_signif[,2], center = TRUE, scale=TRUE)
HumEpipStruct_proxPCM_signif[,3]<-scale(HumEpipStruct_proxPCM_signif[,3], center = TRUE, scale=TRUE)
rownames(HumEpipStruct_proxPCM_signif)<-rownames(HumEpipStruct_proxPCM)
colnames(HumEpipStruct_proxPCM_signif)<-c("ProxHum_DA", "ProxHum_Conn.D", "ProxHum_Average.Branch.Length")

#Before running convergence analyses, it is necessary to compute mean values for single slow arboreal lineages 
#(to remove homology signal). In the end, I should have single traits data for Megaladapis, Bradypus, Choloepus, 
#Palaeopropithecidae, Arctocebus+Perodicticus, Nycticebus+Loris (see details in the text)

time_tree<-read.nexus("Supplementary Data 3.nex")
time_tree$root.time<-max(nodeHeights(time_tree))
time_tree$tip.label[4]<-"Arctocebus+Perodicticus"
time_tree$tip.label[6]<-"Nycticebus+Loris"
time_tree$tip.label[13]<-"Megaladapis"
time_tree$tip.label[24]<-"Palaeopropithecidae"
time_tree$tip.label[36]<-"Choloepus"
time_tree$tip.label[43]<-"Bradypus"
names_match<-name.check(time_tree, HumEpipStruct_proxPCM_signif)
time_tree<- drop.tip(time_tree, names_match$tree_not_data)
HumEpipStruct_proxPCM_signif<- HumEpipStruct_proxPCM_signif[match(time_tree$tip.label, rownames(HumEpipStruct_proxPCM_signif)),]
rownames(HumEpipStruct_proxPCM_signif)<- time_tree$tip.label
convtips_SchemeA<-c("Bradypus", "Choloepus", "Arctocebus+Perodicticus", "Nycticebus+Loris", "Megaladapis", "Palaeopropithecidae", "Cyclopes_didactylus", "Phascolarctos_cinereus")###All Slow Arboreals
convtips_SchemeB<-c("Bradypus", "Choloepus", "Nycticebus+Loris", "Megaladapis", "Palaeopropithecidae", "Cyclopes_didactylus", "Phascolarctos_cinereus")###All Slow Arboreals with only one lorisid clade, i.e. Nycticebus+Loris
convtips_SchemeC<-c("Bradypus", "Choloepus", "Arctocebus+Perodicticus", "Megaladapis", "Palaeopropithecidae", "Cyclopes_didactylus", "Phascolarctos_cinereus")###All Slow Arboreals with only one lorisid clade, i.e. Arctocebus+Perodicticus


#Univariate version of convevol functions. They should be run and then used to compute C-indices  
#in datasets made by only one trait

# find vector of ancestors
pullNodeSeq1d <- function(phy, t1)	{
  if (is.na(as.numeric(t1)))	{
    t1 <- which(phy$tip.label == t1)
  }
  t1 <- as.numeric(t1)
  Stop <- Ntip(phy) + 1
  Anc <- phy$edge[which(phy$edge[,2] == t1),1]
  if (Anc != Stop)		{
    Anc <- c(Anc, pullNodeSeq1d(phy, Anc))
  }
  return(as.character(Anc))
}
# calc distance between ancestors of two tips and their ancestors
calcCs1d <- function(tips, ancList, allDists, phy, VERBOSE=FALSE)	{
  if (VERBOSE == TRUE)		{
    cat("Analzying ", tips)
  }
  # tip distances
  #Me Figuring it out : tips <- Combinations
  Dtip <- allDists[tips[1], tips[2]]
  
  # what nodes are shared between tip1 and tip2?
  overLap <- intersect(ancList[[tips[1]]], ancList[[tips[2]]])
  
  # what node is the mrca of tip1 and tip2?
  MRCA <- max(as.numeric(overLap))
  
  # what nodes are UNIque to tip 1 and what are UNIque to tip 2? E.g., what nodes lead from the MRCA to each tip?
  unit1 <- c(setdiff(c(tips[1], ancList[[tips[1]]]), overLap), MRCA)
  unit2 <- c(setdiff(c(tips[2], ancList[[tips[2]]]), overLap), MRCA)
  
  # compare all post-MRCA nodes along each lineage to one another (including the tips)
  ancPairs <- sapply(unit1, function(t1) sapply(unit2, function(t2) allDists[t1,t2]))
  
  # sum changes along each lineage including the MRCA
  lin1 <- c(unit1, as.character(MRCA))
  Lin1 <- sum(sapply(1:(length(lin1)-1), function(x) allDists[lin1[x],lin1[x+1]]))
  lin2 <- c(unit2, as.character(MRCA))
  Lin2 <- sum(sapply(1:(length(lin2)-1), function(x) allDists[lin2[x],lin2[x+1]]))
  
  # sum all pairwise distances between nodes of the subtree from the MRCA of tip1 & tip2
  totalClade <- as.character(getDescendants(phy, MRCA))
  totalMove <- sum(allDists[totalClade, totalClade]) / 2
  
  # Dmax as the maximum distance between ancestor pairs
  Dmax <- max(ancPairs)
  C1 <- 1 - (Dtip / Dmax)
  C2 <- Dmax - Dtip
  C3 <- C2 / (Lin1 + Lin2)
  C4 <- C2 / totalMove
  return(c(C1=C1, C2=C2, C3=C3, C4=C4))
}

# workhorse function
calcConv1d <- function(phy, traits, focaltaxa, VERBOSE=FALSE)	{
  require(phytools)
  if (class(phy) != "phylo")	{
    stop("first argument, phy, must be of class phylo!")
  }
  if (class(traits) != "matrix")	{
    Names <- names(traits)
    traits <- matrix(traits, ncol=1)
    rownames(traits) <- Names
  }
  if (nrow(traits) != Ntip(phy))	{
    stop("Number of rows does not match number of tips!")
  }
  if (length(intersect(rownames(traits), phy$tip.label)) != Ntip(phy))		{
    print("Warning: the row names in traits do not match tip labels in phy; assume that they are in the same order.")
    #ORI: rownames(traits) <- phy$tip.label
  }
  #Ori here was:traits <- traits[phy$tip.label,]
  if (VERBOSE == TRUE)		{
    print("reached traits")
  }
  # for C1: need phylogeny, trait matrix, ancestral recos
  ACE <- fastAnc(tree=phy,traits) #ORI: ACE <- apply(traits, 2, fastAnc, tree=phy)
  
  # number the tips
  tipNums <- as.character(1:Ntip(phy))
  names(tipNums) <- phy$tip.label
  focaltaxa <- tipNums[focaltaxa]
  rownames(traits) <- tipNums[rownames(traits)]
  
  # matrix with node and tip vectors
  allVals <- rbind(traits, cbind(ACE))#ORI: 	allVals <- rbind(traits, ACE)
  
  # get distances between tips and nodes
  allDists <- as.matrix(dist(allVals, method="euclidean"))
  
  # What node is ancestral to each tip?
  Ancs <- lapply(tipNums, pullNodeSeq1d, phy=phy)
  names(Ancs) <- tipNums
  
  # unique combinations of focal taxa
  Combinations <- combn(focaltaxa, 2)
  if (VERBOSE == TRUE)		{
    print("starting combinations...")
  }
  # calculate the C values 1-4
  x <- Combinations #Eli's last mod
  Cmat <- calcCs1d(x, ancList=Ancs, allDists=allDists, phy=phy, VERBOSE=VERBOSE)#ORI: Cmat <- apply(Combinations, 2, function(x) calcCs1d(x, ancList=Ancs, allDists=allDists, phy=phy, VERBOSE=VERBOSE))
  
  #Ori: out <- apply(Cmat,1,mean)
  return(Cmat)
}

convSig1D <- function(phy, traits, focaltaxa, nsim=1e3)	{
  data <- calcConv1d(phy, traits, focaltaxa)
  
  # run simulations
  phylMat <- vcv.phylo(phy)
  phylMat2 <- phyl.vcv(cbind(traits), phylMat, 0)#Ori: phylMat2 <- phyl.vcv(traits, phylMat, 0)
  simDat <- sim.char(phy, phylMat2$R, nsim, model="BM", root=0)
  simOut <- apply(simDat, 3, calcConv1d, phy=phy, focaltaxa=focaltaxa)
  pvals <- sapply(1:4, function(x) length(which(simOut[x,] >= data[x]))) / nsim
  out <- cbind(data, pvals)
  return(out)
}

calcConv(time_tree, HumEpipStruct_proxPCM_signif, convtips_SchemeA)
convSig(time_tree, HumEpipStruct_proxPCM_signif, convtips_SchemeA, nsim=1000)
calcConv(time_tree, HumEpipStruct_proxPCM_signif, convtips_SchemeB)
convSig(time_tree, HumEpipStruct_proxPCM_signif, convtips_SchemeB, nsim=1000)
calcConv(time_tree, HumEpipStruct_proxPCM_signif, convtips_SchemeC)
convSig(time_tree, HumEpipStruct_proxPCM_signif, convtips_SchemeC, nsim=1000)
